# Supplementary material for: X-ray crystal structure of trans-bis­(pyridin-3-yl)ethyl­ene: comparing the supra­molecular structural features among the symmetrical bis­(n-pyrid­yl)ethyl­enes (n = 2, 3, or 4) constitutional isomers
Source: Acta Crystallogr E Crystallogr Commun. 2020 Nov 24;76(Pt 12):1859–62. doi: 10.1107/S2056989020015303 (PMC7784657; doi:10.1107/S2056989020015303)
Supplement: Supplementary file 1 [file e-76-01859-sup1.cif]

##############################################################################
#                                                                            #
# This CIF contains the data in a paper accepted for publication in          #
# Acta Crystallographica Section E. It conforms to the requirements of       #
# Notes for Authors for Acta Crystallographica Section E, and has been       #
# peer reviewed under the auspices of the IUCr Commission on Journals.       #
#                                                                            #
# Full details of the Crystallographic Information File format               #
# are given in the paper "The Crystallographic Information File (CIF):       #
# a New Standard Archive File for Crystallography" by S. R. Hall, F. H.      #
# Allen and I. D. Brown [Acta Cryst. (1991), A47, 655-685].                  #
#                                                                            #
# The current version of the core CIF dictionary is obtainable from          #
# ftp://ftp.iucr.org/pub/cif_core.dic.                                       #
#                                                                            #
# Software is freely available for graphical display of the structure(s)     #
# in this CIF. For information consult the CIF software page                 #
# http://www.iucr.org/resources/cif/software.                                #
#                                                                            #
# This file may be used for bona fide research purposes within the           #
# scientific community so long as proper attribution is given to the journal # 
# article from which it was obtained.                                        #
#                                                                            #
##############################################################################
data_I
_audit_creation_method
;
Olex2 1.2
(compiled 2018.05.29 svn.r3508 for OlexSys, GUI svn.r5506)
;
_journal_date_recd_electronic     2020-10-13
_journal_date_accepted     2020-11-16
_journal_name_full     'Acta Crystallographica, Section E'
_journal_year     2020
_journal_volume     76
_journal_issue     12
_journal_page_first     1859
_journal_page_last     1862
_journal_paper_category     GO
_journal_paper_doi     10.1107/S2056989020015303
_journal_coeditor_code     DJ2017
loop_
    _publ_contact_author_name
    _publ_contact_author_address
    'Leonard R. MacGillivray'
;
Department of Chemistry
University of Iowa
305 Chemistry Building
Iowa City, IA 52242-1290
USA
;
_publ_contact_author_email     'len-macgillivray@uiowa.edu'
_publ_contact_author_phone     '(339)335-1270'
_publ_section_title
;
X-ray crystal structure of <i>trans</i>-bis(pyridin-3-yl)ethylene: comparing the
supramolecular structural features among the symmetrical
bis(<i>n</i>-pyridyl)ethylenes (<i>n</i> = 2, 3, or 4) constitutional isomers
;
_publ_section_title_footnote     .
loop_
    _publ_author_name
    _publ_author_address
    'Jay Quentin'
;
Department of Chemistry
University of Iowa
305 Chemistry Building
Iowa City, IA 52242-1290
USA
;
    'Eric W. Reinheimer'
;
Rigaku Oxford Diffraction
9009 New Trails Dr.
The Woodlands, TX 77381
USA
;
    'Leonard R. MacGillivray'
;
Department of Chemistry
University of Iowa
305 Chemistry Building
Iowa City, IA 52242-1290
USA
;
_publ_section_synopsis
;
The single-crystal X-ray structure of <i>trans</i>-bis(pyridin-3-yl)ethylene
(<b>3,3'-bpe</b>) is reported. Integrity between neighboring molecules in the
solid state is maintained by an array of C---H...N hydrogen bonds and
edge-to-face C---H...\p interactions.
;
_chemical_name_systematic
;
<i>trans</i>-1,2-Bis(pyridin-3-yl)ethene
;
_chemical_name_common
;
<i>trans</i>-1,2-Bis(pyridin-3-yl)ethylene
;
_chemical_formula_moiety     'C12 H10 N2'
_chemical_formula_sum     'C12 H10 N2'
_chemical_formula_iupac     'C12 H10 N2'
_chemical_formula_weight     182.22
_chemical_melting_point     ?
_space_group_crystal_system     monoclinic
_space_group_name_H-M_alt     'P 1 21/n 1'
_space_group_name_Hall     '-P 2yn'
loop_
    _space_group_symop_operation_xyz
    'x, y, z'
    '-x+1/2, y+1/2, -z+1/2'
    '-x, -y, -z'
    'x-1/2, -y-1/2, z-1/2'
_cell_length_a     7.4591(7)
_cell_length_b     5.5045(6)
_cell_length_c     11.7803(12)
_cell_angle_alpha     90
_cell_angle_beta     99.638(5)
_cell_angle_gamma     90
_cell_volume     476.86(8)
_cell_formula_units_Z     2
_cell_measurement_reflns_used     1169
_cell_measurement_theta_min     1.00
_cell_measurement_theta_max     26.73
_cell_measurement_temperature     296(2)
_exptl_crystal_description     plate
_exptl_crystal_colour     colourless
_exptl_crystal_size_max     0.18
_exptl_crystal_size_mid     0.12
_exptl_crystal_size_min     0.06
_exptl_crystal_density_diffrn     1.269
_exptl_crystal_density_meas     ?
_exptl_crystal_density_method     ?
_exptl_crystal_F_000     192
_exptl_absorpt_coefficient_mu     0.077
_exptl_absorpt_correction_type     multi-scan
_exptl_absorpt_process_details
;
(SADABS; Krause et al., 2015)
;
_exptl_absorpt_correction_T_min     0.989
_exptl_absorpt_correction_T_max     0.995
_diffrn_ambient_temperature     296.15
_diffrn_source     'fine-focus sealed tube'
_diffrn_radiation_type     MoK\a
_diffrn_radiation_wavelength     0.71073
_diffrn_measurement_device_type     'Bruker Nonius KappaCCD'
_diffrn_measurement_method     'CCD phi and omega scans'
_diffrn_detector_area_resol_mean     ?
_diffrn_reflns_number     2410
_diffrn_reflns_av_R_equivalents     0.0342
_diffrn_reflns_av_unetI/netI     0.0391
_diffrn_reflns_theta_min     3.020
_diffrn_reflns_theta_max     24.998
_diffrn_reflns_theta_full     24.998
_diffrn_measured_fraction_theta_max     0.995
_diffrn_measured_fraction_theta_full     0.995
_diffrn_reflns_limit_h_min     -8
_diffrn_reflns_limit_h_max     8
_diffrn_reflns_limit_k_min     -6
_diffrn_reflns_limit_k_max     6
_diffrn_reflns_limit_l_min     -13
_diffrn_reflns_limit_l_max     13
_refine_special_details     ?
_reflns_number_total     836
_reflns_number_gt     587
_reflns_threshold_expression     'I > 2\s(I)'
_refine_ls_structure_factor_coef     Fsqd
_refine_ls_matrix_type     full
_refine_ls_R_factor_all     0.0787
_refine_ls_R_factor_gt     0.0495
_refine_ls_wR_factor_gt     0.1251
_refine_ls_wR_factor_ref     0.1366
_refine_ls_goodness_of_fit_ref     1.068
_refine_ls_restrained_S_all     1.068
_refine_ls_number_reflns     836
_refine_ls_number_parameters     84
_refine_ls_number_restraints     0
_refine_ls_hydrogen_treatment     refall
_refine_ls_weighting_scheme     calc
_refine_ls_weighting_details
              'w=1/[\s^2^(Fo^2^)+(0.0703P)^2^+0.0560P] where P=(Fo^2^+2Fc^2^)/3'
_atom_sites_solution_hydrogens     difmap
_atom_sites_solution_primary     dual
_atom_sites_solution_secondary     ?
_refine_ls_shift/su_max     0.000
_refine_ls_shift/su_mean     0.000
_refine_diff_density_max     0.125
_refine_diff_density_min     -0.164
_refine_ls_extinction_method     none
_refine_ls_extinction_coef     .
loop_
    _atom_type_symbol
    _atom_type_description
    _atom_type_scat_dispersion_real
    _atom_type_scat_dispersion_imag
    _atom_type_scat_source
    'C' 'C' 0.0033 0.0016
                         'International Tables Vol C Tables 4.2.6.8 and 6.1.1.4'
    'H' 'H' 0.0000 0.0000
                         'International Tables Vol C Tables 4.2.6.8 and 6.1.1.4'
    'N' 'N' 0.0061 0.0033
                         'International Tables Vol C Tables 4.2.6.8 and 6.1.1.4'
_computing_data_collection
;
HKL Scalepack (Otwinowski & Minor, 1997)
;
_computing_cell_refinement
;
COLLECT (Nonius, 1998)
;
_computing_data_reduction
;
HKL Denzo and Scalepack (Otwinowski & Minor, 1997)
;
_computing_structure_solution
;
ShelXT (Sheldrick, 2015a)
;
_computing_structure_refinement
;
ShelXL (Sheldrick, 2015b)
;
_computing_molecular_graphics
;
<i>OLEX2</i> (Dolomanov <i>et al.</i>,  2009)
;
_computing_publication_material
;
<i>OLEX2</i> (Dolomanov <i>et al.</i>,  2009)
;
loop_
    _atom_site_type_symbol
    _atom_site_label
    _atom_site_fract_x
    _atom_site_fract_y
    _atom_site_fract_z
    _atom_site_U_iso_or_equiv
    _atom_site_adp_type
    _atom_site_calc_flag
    _atom_site_occupancy
    _atom_site_disorder_assembly
    _atom_site_disorder_group
    N N1 0.5400(2) 0.7577(3) 0.63093(15) 0.0609(6) Uani d 1 . .
    C C2 0.2479(2) 0.5639(3) 0.57302(15) 0.0459(5) Uani d 1 . .
    C C3 0.3752(3) 0.7464(4) 0.56601(17) 0.0537(6) Uani d 1 . .
    C C6 0.2998(3) 0.3821(4) 0.65272(17) 0.0529(6) Uani d 1 . .
    C C4 0.5835(3) 0.5788(4) 0.70678(19) 0.0564(6) Uani d 1 . .
    C C1 0.0695(3) 0.5737(4) 0.49890(16) 0.0509(6) Uani d 1 . .
    C C5 0.4688(3) 0.3894(4) 0.71993(19) 0.0556(6) Uani d 1 . .
    H H4 0.705(3) 0.590(3) 0.7528(19) 0.062(6) Uiso d 1 . .
    H H3 0.345(3) 0.875(4) 0.507(2) 0.068(6) Uiso d 1 . .
    H H5 0.504(3) 0.265(4) 0.7803(18) 0.063(6) Uiso d 1 . .
    H H6 0.215(3) 0.250(4) 0.6607(17) 0.066(6) Uiso d 1 . .
    H H1 0.051(3) 0.706(4) 0.4498(19) 0.071(7) Uiso d 1 . .
loop_
    _atom_site_aniso_label
    _atom_site_aniso_U_11
    _atom_site_aniso_U_22
    _atom_site_aniso_U_33
    _atom_site_aniso_U_12
    _atom_site_aniso_U_13
    _atom_site_aniso_U_23
    N1 0.0566(11) 0.0569(11) 0.0674(11) -0.0077(8) 0.0048(9) 0.0012(9)
    C2 0.0493(11) 0.0476(11) 0.0416(10) -0.0010(9) 0.0103(8) -0.0024(8)
    C3 0.0562(13) 0.0522(13) 0.0519(12) -0.0045(9) 0.0068(10) 0.0027(10)
    C6 0.0491(12) 0.0522(13) 0.0585(13) -0.0029(9) 0.0120(10) 0.0048(10)
    C4 0.0465(12) 0.0671(14) 0.0551(12) 0.0010(10) 0.0069(10) -0.0019(11)
    C1 0.0553(12) 0.0526(12) 0.0448(11) -0.0034(8) 0.0085(9) 0.0020(10)
    C5 0.0517(12) 0.0591(13) 0.0570(12) 0.0067(9) 0.0117(10) 0.0095(10)
_geom_special_details
;
 All esds (except the esd in the dihedral angle between two l.s. planes)
 are estimated using the full covariance matrix.  The cell esds are taken
 into account individually in the estimation of esds in distances, angles
 and torsion angles; correlations between esds in cell parameters are only
 used when they are defined by crystal symmetry.  An approximate (isotropic)
 treatment of cell esds is used for estimating esds involving l.s. planes.
;
loop_
    _geom_bond_atom_site_label_1
    _geom_bond_atom_site_label_2
    _geom_bond_site_symmetry_2
    _geom_bond_distance
    _geom_bond_publ_flag
    N1 C3 . 1.336(3) ?
    N1 C4 . 1.333(3) ?
    C2 C3 . 1.395(3) ?
    C2 C6 . 1.382(3) ?
    C2 C1 . 1.465(3) ?
    C3 H3 . 0.99(2) ?
    C6 C5 . 1.372(3) ?
    C6 H6 . 0.98(2) ?
    C4 C5 . 1.374(3) ?
    C4 H4 . 0.98(2) ?
    C1 C1 3_566 1.320(4) ?
    C1 H1 . 0.93(2) ?
    C5 H5 . 0.99(2) ?
loop_
    _geom_angle_atom_site_label_1
    _geom_angle_atom_site_label_2
    _geom_angle_atom_site_label_3
    _geom_angle_site_symmetry_1
    _geom_angle_site_symmetry_3
    _geom_angle
    _geom_angle_publ_flag
    C4 N1 C3 . . 116.54(18) ?
    C3 C2 C1 . . 119.85(19) ?
    C6 C2 C3 . . 116.44(19) ?
    C6 C2 C1 . . 123.71(18) ?
    N1 C3 C2 . . 124.8(2) ?
    N1 C3 H3 . . 116.6(12) ?
    C2 C3 H3 . . 118.6(12) ?
    C2 C6 H6 . . 119.4(12) ?
    C5 C6 C2 . . 119.80(19) ?
    C5 C6 H6 . . 120.8(12) ?
    N1 C4 C5 . . 123.4(2) ?
    N1 C4 H4 . . 115.2(11) ?
    C5 C4 H4 . . 121.4(11) ?
    C2 C1 H1 . . 115.3(13) ?
    C1 C1 C2 3_566 . 127.1(3) ?
    C1 C1 H1 3_566 . 117.4(13) ?
    C6 C5 C4 . . 119.1(2) ?
    C6 C5 H5 . . 120.0(11) ?
    C4 C5 H5 . . 120.8(11) ?
loop_
    _geom_torsion_atom_site_label_1
    _geom_torsion_atom_site_label_2
    _geom_torsion_atom_site_label_3
    _geom_torsion_atom_site_label_4
    _geom_torsion_site_symmetry_1
    _geom_torsion_site_symmetry_2
    _geom_torsion_site_symmetry_3
    _geom_torsion_site_symmetry_4
    _geom_torsion
    _geom_torsion_publ_flag
    N1 C4 C5 C6 . . . . -0.5(3) ?
    C2 C6 C5 C4 . . . . 0.2(3) ?
    C3 N1 C4 C5 . . . . 0.1(3) ?
    C3 C2 C6 C5 . . . . 0.3(3) ?
    C3 C2 C1 C1 . . . 3_566 -174.6(2) ?
    C6 C2 C3 N1 . . . . -0.7(3) ?
    C6 C2 C1 C1 . . . 3_566 4.7(4) ?
    C4 N1 C3 C2 . . . . 0.5(3) ?
    C1 C2 C3 N1 . . . . 178.62(17) ?
    C1 C2 C6 C5 . . . . -178.96(17) ?
_shelx_space_group_comment
;
The symmetry employed for this shelxl refinement is uniquely defined
by the following loop, which should always be used as a source of
symmetry information in preference to the above space-group names.
They are only intended as comments.
;
_shelx_estimated_absorpt_T_min     0.986
_shelx_estimated_absorpt_T_max     0.995
_shelx_hkl_file
;
  -9  -2   2    1.14   15.61
  -9  -2   3   -3.80   14.43
  -9  -1  -1    5.28   15.15
  -9  -1   0    5.28   14.77
  -9  -1   1    5.28   13.25
  -9  -1   2   -6.42   12.53
  -9  -1   3   19.41   12.53
  -9  -1   4    7.56   11.36
  -9   0  -2   21.34   15.65
  -9   0  -1   83.18   16.71
  -9   0   0   14.43   14.09
  -9   0   1   38.40   12.80
  -9   0   2    9.84   11.01
  -9   1  -1  -20.43   13.56
  -9   1   0    3.80   12.53
  -9   1   1   -7.22   10.25
  -8  -3  -2   -5.28   15.88
  -8  -3  -1    1.90   14.89
  -8  -3   0   69.58   18.53
  -8  -3   1    5.28   10.22
  -8  -3   2   11.36   14.47
  -8  -3   3   15.50   14.43
  -8  -3   4    3.42   15.23
  -8  -3   5    3.00    9.46
  -8  -3   6   15.19   10.63
  -8  -2  -4   47.06   17.93
  -8  -2  -3   63.54   14.28
  -8  -2  -2    0.00    3.80
  -8  -2  -1   -0.38   14.62
  -8  -2   0   -7.98   13.33
  -8  -2   1   27.69   13.94
  -8  -2   2   37.22   12.61
  -8  -2   3    2.70   11.81
  -8  -2   4   10.22   11.32
  -8  -2   5  -26.28   10.18
  -8  -2   6    1.52   10.56
  -8  -2   7   20.09   12.57
  -8  -1  -5   -9.84   17.13
  -8  -1  -4   12.15   17.81
  -8  -1  -3   29.13   14.32
  -8  -1  -2   -1.14   13.75
  -8  -1  -1    1.14   12.57
  -8  -1   0    7.56   12.12
  -8  -1   1   58.94   13.75
  -8  -1   2   50.06   12.95
  -8  -1   3   66.35   14.93
  -8  -1   4   79.68   13.56
  -8  -1   5  225.18   19.90
  -8  -1   6   35.78   10.71
  -8   0  -5  -11.77   15.50
  -8   0  -4    1.52   14.36
  -8   0  -3    4.60   12.61
  -8   0  -2    9.12   11.77
  -8   0  -1   -4.18   11.81
  -8   0   0    4.60   11.43
  -8   0   1   24.69   10.67
  -8   0   2   71.55   12.19
  -8   0   3   11.77    9.49
  -8   0   4    2.24    9.42
  -8   0   5    0.00    3.80
  -8   0   9   -6.84   12.91
  -8   1  -5    7.56   14.77
  -8   1  -4   17.05   13.22
  -8   1  -3   65.40   15.46
  -8   1  -2    9.49   11.77
  -8   1  -1   13.29   10.67
  -8   1   0   -8.77    9.46
  -8   1   1   60.46   13.33
  -8   1   2   44.17   11.93
  -8   1   3   59.25   10.52
  -8   1   7   74.52   15.80
  -8   1   8  -14.01    9.91
  -8   1   9   17.39   14.77
  -8   2  -4   35.32   15.53
  -8   2  -3   49.49   17.01
  -8   2  -2    3.42   12.57
  -8   2  -1   24.69   12.57
  -8   2   0   -6.42   10.25
  -8   2   1   30.84   10.60
  -8   2   2   46.26   11.66
  -8   2   6   -1.52   12.88
  -8   2   7   29.55   16.33
  -8   2   8    0.76   10.71
  -8   3  -2   10.22   10.22
  -8   3  -1    6.42   12.15
  -8   3   0   50.59   13.29
  -8   3   6    7.22   16.37
  -7  -4  -3    7.22   16.37
  -7  -4  -2  -19.07   16.67
  -7  -4  -1   62.59   13.56
  -7  -4   0   13.71   12.12
  -7  -4   1  170.49   19.86
  -7  -4   2   -8.32   10.56
  -7  -4   3   -4.94   10.63
  -7  -4   4   21.34   16.37
  -7  -4   5   -5.28   10.22
  -7  -4   6    8.32   15.95
  -7  -3  -5   14.43   17.47
  -7  -3  -4   -2.24   10.18
  -7  -3  -3    6.04   15.50
  -7  -3  -2    4.60   13.71
  -7  -3  -1   19.07   14.47
  -7  -3   0   31.94    9.91
  -7  -3   1   -9.84    7.60
  -7  -3   2   18.23   12.99
  -7  -3   3   -9.49   11.77
  -7  -3   4   15.19    9.12
  -7  -3   5   91.95   15.69
  -7  -3   6   17.89   12.53
  -7  -3   7   10.22   12.84
  -7  -3   8   14.74   12.57
  -7  -3   9   26.89   13.94
  -7  -2  -7   51.16   19.79
  -7  -2  -6   55.72   17.17
  -7  -2  -5   -0.38    9.61
  -7  -2  -4   21.69    9.46
  -7  -2  -3   48.12   15.15
  -7  -2  -2   20.43   12.15
  -7  -2  -1   36.04   12.65
  -7  -2   0  119.10   15.72
  -7  -2   1   83.90   14.62
  -7  -2   2    7.56    9.84
  -7  -2   3    3.42    9.53
  -7  -2   4    2.24    9.08
  -7  -2   5   23.17    9.95
  -7  -2   6    2.24    8.32
  -7  -2   7   64.45   13.14
  -7  -2   8   66.35   11.74
  -7  -1  -7   -1.52   15.50
  -7  -1  -6   18.23   15.15
  -7  -1  -5   32.40   13.98
  -7  -1  -4   35.32   12.50
  -7  -1  -3  -26.89   11.32
  -7  -1  -2  118.27   15.27
  -7  -1  -1  100.72   13.71
  -7  -1   0   12.57    9.12
  -7  -1   1  220.51   17.36
  -7  -1   2  107.10    9.68
  -7  -1   3  257.24   13.75
  -7  -1   4  552.38   21.08
  -7  -1   5   26.66    6.04
  -7  -1   6   -0.38    5.01
  -7  -1   7   14.74    8.70
  -7  -1   9  -15.50    9.84
  -7  -1  10   21.34   11.70
  -7  -1  11    7.22   11.43
  -7   0  -8  -14.01   15.91
  -7   0  -7    7.56   15.84
  -7   0  -6   -7.98   14.89
  -7   0  -5    0.38    8.85
  -7   0  -4  -14.74   11.36
  -7   0  -3    0.76   10.71
  -7   0  -2    1.52    8.70
  -7   0  -1   69.24   11.66
  -7   0   0    1.14    7.63
  -7   0   1   21.69    7.98
  -7   0   2    0.00    3.80
  -7   0   3 2289.04   61.53
  -7   0   4   -6.42    5.32
  -7   0   5    6.42    4.56
  -7   0   6   -7.22    6.80
  -7   0   7    1.14    6.49
  -7   0   8   -6.04    6.80
  -7   0   9   -0.76   11.09
  -7   0  10   22.07   10.98
  -7   0  11    4.94    9.53
  -7   1  -7  -31.49   14.89
  -7   1  -6    7.22   13.75
  -7   1  -5   10.98   14.09
  -7   1  -4   31.94    9.91
  -7   1  -3   -4.18   10.60
  -7   1  -2  139.46   14.74
  -7   1  -1  130.88   15.15
  -7   1   0    7.98    7.60
  -7   1   1  186.63   15.46
  -7   1   2  113.22   11.20
  -7   1   3  259.14   16.94
  -7   1   4  569.92   18.61
  -7   1   5   24.69    5.24
  -7   1   6    2.70    6.87
  -7   1   7    8.32    8.77
  -7   1   8   37.22    9.49
  -7   1   9   -4.60   12.19
  -7   1  10   16.75   13.25
  -7   1  11    0.00    3.80
  -7   2  -7   64.15   19.37
  -7   2  -6   72.85   15.65
  -7   2  -5    1.52   14.01
  -7   2  -4    8.77   12.57
  -7   2  -3   23.17   12.57
  -7   2  -2   17.39   12.19
  -7   2  -1   45.20   14.43
  -7   2   0  133.12   13.94
  -7   2   1   58.94   10.79
  -7   2   2   11.36    6.46
  -7   2   3    9.49    6.49
  -7   2   4   -1.52    4.94
  -7   2   5   -3.00    7.90
  -7   2   6   -3.42   12.19
  -7   2   7   48.12   11.36
  -7   2   8   64.15   15.61
  -7   2   9    3.80    9.49
  -7   2  10   -1.52   14.74
  -7   3  -5   37.94   17.51
  -7   3  -4   -4.94   13.67
  -7   3  -3    8.32   12.50
  -7   3  -2   31.94   14.09
  -7   3  -1   19.41   10.63
  -7   3   0    9.49    9.49
  -7   3   1    1.90    7.98
  -7   3   2   20.43    8.28
  -7   3   4   22.41   12.19
  -7   3   5  100.34   17.58
  -7   3   6   20.43   14.43
  -7   3   7   29.55   15.88
  -7   3   8    0.38    9.99
  -7   3   9   11.36   12.08
  -7   4  -3   17.89   10.71
  -7   4  -2   -0.38   13.07
  -7   4  -1   41.09   14.74
  -7   4   0   14.74   10.94
  -7   4   4   35.32   16.45
  -7   4   5   17.05   12.08
  -7   4   6   -5.28   12.12
  -6  -5  -2    2.70   16.79
  -6  -5  -1  -15.50   16.71
  -6  -5   0   19.75   12.12
  -6  -5   1   52.83   14.74
  -6  -5   2   94.19   17.39
  -6  -5   3    9.49   11.05
  -6  -5   4   11.36   16.67
  -6  -5   5   13.71   12.57
  -6  -4  -6    0.38   11.93
  -6  -4  -5    5.66   16.67
  -6  -4  -4   22.79   15.99
  -6  -4  -3  -10.60   14.09
  -6  -4  -2  164.45   21.50
  -6  -4  -1    3.80   13.29
  -6  -4   0    4.18    9.08
  -6  -4   1  117.81   17.36
  -6  -4   2  313.83   26.24
  -6  -4   3    0.76   11.43
  -6  -4   4   -3.80   13.67
  -6  -4   5   45.20   15.46
  -6  -4   6  -23.17   12.57
  -6  -4   7   -3.00   13.25
  -6  -4   8  -16.75   14.51
  -6  -4   9    8.77   15.95
  -6  -3  -7   -9.12   10.60
  -6  -3  -6   16.75   14.85
  -6  -3  -5    9.12   14.01
  -6  -3  -4   89.71   14.39
  -6  -3  -3    9.49   11.39
  -6  -3  -2  271.82   23.78
  -6  -3  -1   86.40   14.51
  -6  -3   0    8.32    7.98
  -6  -3   1   14.43   11.39
  -6  -3   2   42.61   12.23
  -6  -3   3   18.53   10.56
  -6  -3   4   36.73    9.23
  -6  -3   5   12.88    9.08
  -6  -3   6  221.12   20.28
  -6  -3   7   14.01   10.22
  -6  -3   8    9.12   10.25
  -6  -3   9   14.74   12.12
  -6  -3  10  -12.88   11.32
  -6  -2  -8   -5.28    9.49
  -6  -2  -7  -41.36   13.79
  -6  -2  -6  -23.17   13.33
  -6  -2  -5   19.41   11.85
  -6  -2  -4   -6.04   10.25
  -6  -2  -3   14.74   10.94
  -6  -2  -2   96.09   11.85
  -6  -2  -1   38.40   11.36
  -6  -2   0  222.87   17.47
  -6  -2   1  690.13   25.60
  -6  -2   2  440.53   19.64
  -6  -2   3   55.72    7.56
  -6  -2   4   62.89    7.75
  -6  -2   5  147.89   10.44
  -6  -2   6    6.84    5.70
  -6  -2   7    7.56    5.66
  -6  -2   8   11.77    6.42
  -6  -2   9    0.76    7.67
  -6  -2  10   14.74    9.12
  -6  -1  -9    4.18   15.95
  -6  -1  -8   -2.24   14.32
  -6  -1  -7   42.61   14.77
  -6  -1  -6  -17.89   11.05
  -6  -1  -5   48.96   12.53
  -6  -1  -4   22.79   10.60
  -6  -1  -3   36.73   10.14
  -6  -1  -2   27.27    7.52
  -6  -1  -1   26.89    9.08
  -6  -1   0 1349.50   57.27
  -6  -1   1  991.84   44.21
  -6  -1   2   70.22    7.18
  -6  -1   3    7.98    4.52
  -6  -1   4  114.89    7.94
  -6  -1   5   -5.66    4.18
  -6  -1   6   19.41    5.32
  -6  -1   7   34.18    4.10
  -6  -1   8    2.24    3.38
  -6  -1   9   34.87    5.73
  -6  -1  10   51.16   12.27
  -6  -1  11   17.89   10.71
  -6  -1  12    9.12   12.12
  -6   0  -9  -20.09   15.19
  -6   0  -8  -19.41   13.75
  -6   0  -7   -0.76   11.85
  -6   0  -6    5.28   11.01
  -6   0  -5    8.32    9.87
  -6   0  -4  406.08   26.70
  -6   0  -3  -10.22    7.98
  -6   0  -2  242.46   18.19
  -6   0  -1   -7.98    4.52
  -6   0   0  496.17   25.18
  -6   0   1   -0.38    4.22
  -6   0   2   22.79    6.15
  -6   0   3   -5.28    4.56
  -6   0   4  122.52    7.33
  -6   0   5   -4.18    3.42
  -6   0   6   19.07    3.42
  -6   0   7    1.14    2.66
  -6   0   8   42.61    5.36
  -6   0   9    6.42    9.08
  -6   0  10  173.57   17.47
  -6   0  11    1.90    7.98
  -6   0  12    5.66   12.50
  -6   1  -9   10.22   15.57
  -6   1  -8   17.39   15.61
  -6   1  -7    5.28   12.91
  -6   1  -6  -23.55   12.12
  -6   1  -5   37.22   12.12
  -6   1  -4    9.12    9.53
  -6   1  -3   30.84   10.60
  -6   1  -2   20.96    8.39
  -6   1  -1   15.95    7.94
  -6   1   0 1382.65   56.51
  -6   1   1  960.17   41.06
  -6   1   2   68.29    9.34
  -6   1   3    8.32    5.73
  -6   1   4  131.75    5.36
  -6   1   5    5.66    2.70
  -6   1   6   26.89    2.24
  -6   1   7   34.64    9.42
  -6   1   8   -6.04    9.08
  -6   1   9   43.37   10.25
  -6   1  10   31.94   10.37
  -6   1  11   33.04   13.22
  -6   1  12   12.57   10.63
  -6   2  -8   25.07   15.61
  -6   2  -7  -15.50   13.18
  -6   2  -6    3.80    8.74
  -6   2  -5   10.60   11.43
  -6   2  -4   -6.42   10.56
  -6   2  -3   20.09   10.67
  -6   2  -2   84.62   13.98
  -6   2  -1   17.39    8.77
  -6   2   0  222.87   16.29
  -6   2   1  718.04   34.49
  -6   2   2  470.49   17.74
  -6   2   3   48.96    5.17
  -6   2   4   60.46    4.86
  -6   2   5  182.91    5.28
  -6   2   6    3.80    9.12
  -6   2   7   13.71   12.57
  -6   2   8    5.28    7.63
  -6   2   9   12.57   11.47
  -6   2  10   16.26   11.81
  -6   2  11    9.84   14.43
  -6   2  12   10.98   15.12
  -6   3  -7   14.74   15.88
  -6   3  -6   -0.38   15.34
  -6   3  -5  -10.60   11.43
  -6   3  -4  120.81   14.13
  -6   3  -3   -2.24   11.70
  -6   3  -2  298.82   22.90
  -6   3  -1  107.90   12.95
  -6   3   0    6.42    5.32
  -6   3   1   11.77    5.73
  -6   3   2   20.96    4.63
  -6   3   3    4.60    3.84
  -6   3   4   41.85    5.05
  -6   3   5   -0.76    7.25
  -6   3   6  253.51   22.98
  -6   3   7   -7.98   11.47
  -6   3   8   11.36    9.08
  -6   3   9    3.80    9.12
  -6   3  10    4.60   16.03
  -6   3  11   -9.49   11.39
  -6   4  -5   -0.76   14.89
  -6   4  -4   16.26   13.98
  -6   4  -3   -2.24   12.46
  -6   4  -2  179.76   21.42
  -6   4  -1   13.29   11.09
  -6   4   0   14.01   10.63
  -6   4   1   89.71   12.53
  -6   4   2  304.22   15.65
  -6   4   3    5.28    8.32
  -6   4   4    1.52   11.36
  -6   4   5   30.84   14.51
  -6   4   6   14.01   13.71
  -6   4   7   13.71   10.25
  -6   4   8   20.09   15.19
  -6   4   9   -1.90   16.79
  -6   5  -2    5.66   14.36
  -6   5  -1  -15.19   12.15
  -6   5   0    3.00   11.36
  -6   5   2   81.77   13.75
  -6   5   3   16.75   12.61
  -6   5   4    7.56   17.47
  -6   5   5   -8.32   11.01
  -5  -5  -5   71.86   19.83
  -5  -5  -4   30.84   16.67
  -5  -5  -3   37.94   17.77
  -5  -5  -2   33.50   15.57
  -5  -5  -1   -9.49   10.67
  -5  -5   0   90.81   18.95
  -5  -5   1   -6.42    9.08
  -5  -5   2   11.77   14.43
  -5  -5   3   15.95   14.01
  -5  -5   4   -3.42   14.09
  -5  -5   5    4.60   10.71
  -5  -5   6   20.96   16.79
  -5  -4  -7   15.95   16.67
  -5  -4  -6    7.98   15.19
  -5  -4  -5   -6.04   13.22
  -5  -4  -4   11.36    9.46
  -5  -4  -3   -8.77    8.43
  -5  -4  -2  201.29   18.80
  -5  -4  -1  300.84   22.29
  -5  -4   0   25.48    9.04
  -5  -4   1   15.95    7.63
  -5  -4   2   71.86   12.23
  -5  -4   3   53.13    9.08
  -5  -4   4   47.85   14.55
  -5  -4   5   -1.52   10.18
  -5  -3  -9    2.24   10.60
  -5  -3  -8   15.50    9.84
  -5  -3  -7   33.73   11.77
  -5  -3  -6   -3.80    9.12
  -5  -3  -5  305.58   24.53
  -5  -3  -4   56.89   14.13
  -5  -3  -3   19.75   11.77
  -5  -3  -2   39.12    9.49
  -5  -3  -1 1698.91   73.91
  -5  -3   0   38.40    9.42
  -5  -3   1   38.66   11.39
  -5  -3   2   34.87    9.42
  -5  -3   3  271.82   15.42
  -5  -3   4   16.26    6.46
  -5  -3   5   16.26    8.66
  -5  -3   6   -1.14    8.39
  -5  -2 -10   19.41   15.27
  -5  -2  -9   20.96   14.81
  -5  -2  -8   14.74    9.12
  -5  -2  -7   13.29   11.77
  -5  -2  -6   28.52   10.60
  -5  -2  -5   15.50    9.49
  -5  -2  -4  259.14   20.70
  -5  -2  -3  912.46   41.21
  -5  -2  -2 1888.69   76.23
  -5  -2  -1  448.77   18.99
  -5  -2   0   14.74    4.48
  -5  -2   1   43.64    6.46
  -5  -2   2   46.79    5.58
  -5  -2   3  193.62   10.29
  -5  -2   4  157.50    8.81
  -5  -2   5    2.24    4.90
  -5  -2   6   14.43    5.32
  -5  -2   7    9.84    5.24
  -5  -2   8    3.80    4.56
  -5  -2   9    7.56    5.66
  -5  -2  10   10.22    8.36
  -5  -1 -10   30.84   12.12
  -5  -1  -9   -4.18   13.71
  -5  -1  -8   16.26   12.12
  -5  -1  -7   44.93   12.53
  -5  -1  -6   66.05   11.74
  -5  -1  -5   65.74   12.95
  -5  -1  -4   73.53   10.71
  -5  -1  -3  316.60   20.81
  -5  -1  -2  188.23   14.43
  -5  -1  -1   25.86    6.53
  -5  -1   0  151.69   12.00
  -5  -1   1  925.45   39.12
  -5  -1   2   37.94    5.28
  -5  -1   3  488.42   17.24
  -5  -1   4  103.08    6.34
  -5  -1   5   19.75    3.80
  -5  -1   6   30.42    3.46
  -5  -1   7    6.42    3.08
  -5  -1   8  280.90   10.44
  -5  -1   9   -0.38    5.01
  -5  -1  10    4.60    8.01
  -5  -1  11  200.72   17.13
  -5  -1  12  161.95   17.36
  -5  -1  13   23.93   11.43
  -5   0 -11   38.40   17.17
  -5   0 -10   24.69   14.51
  -5   0  -9   -8.77   12.23
  -5   0  -8    9.49   11.05
  -5   0  -7  261.00   22.67
  -5   0  -6   -7.22    8.70
  -5   0  -5  191.46   17.24
  -5   0  -4    3.00    7.56
  -5   0  -3  184.51   14.28
  -5   0  -2    2.24    5.66
  -5   0  -1    5.28    5.66
  -5   0   0    7.56    4.18
  -5   0   1  190.92   11.85
  -5   0   2   -0.76    4.60
  -5   0   3   14.01    3.34
  -5   0   4   -1.14    2.32
  -5   0   5  135.36    4.98
  -5   0   6    2.24    2.28
  -5   0   7  910.11   18.80
  -5   0   8    2.70    2.28
  -5   0   9  184.51    6.87
  -5   0  10    0.76    6.11
  -5   0  11   20.96   10.37
  -5   0  12    3.80    7.60
  -5   0  13   42.12   17.20
  -5   1 -10   27.27   16.71
  -5   1  -9   12.57   13.67
  -5   1  -8    5.28   11.74
  -5   1  -7   59.55   13.22
  -5   1  -6   84.96   14.01
  -5   1  -5   63.84   12.15
  -5   1  -4   88.61   11.36
  -5   1  -3  355.15   19.83
  -5   1  -2  176.15   13.98
  -5   1  -1   23.55    7.18
  -5   1   0  139.92   10.14
  -5   1   1  958.95   37.41
  -5   1   2   33.73    5.20
  -5   1   3  467.95   15.19
  -5   1   4  122.10    4.75
  -5   1   5   13.29    1.86
  -5   1   6   30.00    5.96
  -5   1   7    1.14    4.60
  -5   1   8  286.14   21.76
  -5   1   9   11.36    8.66
  -5   1  10   -9.12    9.08
  -5   1  11  206.84   17.39
  -5   1  12  143.64   16.83
  -5   1  13   17.05   17.05
  -5   2 -10   -6.04   14.74
  -5   2  -9    7.98   15.53
  -5   2  -8  -10.22   12.84
  -5   2  -7   13.71   12.12
  -5   2  -6   38.66   12.61
  -5   2  -5    7.98    9.15
  -5   2  -4  221.69   18.00
  -5   2  -3  924.27   46.22
  -5   2  -2 1866.74   74.10
  -5   2  -1  467.95   24.46
  -5   2   0    9.49    6.49
  -5   2   1   30.42    6.00
  -5   2   2   39.88    4.18
  -5   2   3  182.91    7.37
  -5   2   4  159.97    5.92
  -5   2   5    8.32    4.48
  -5   2   6   16.26    6.46
  -5   2   7   11.36    5.24
  -5   2   8    3.00    5.70
  -5   2   9   19.07   10.71
  -5   2  10   24.69    9.87
  -5   2  11   76.57   16.71
  -5   2  12  197.99   23.02
  -5   2  13   51.16   19.22
  -5   3  -9   10.98   15.88
  -5   3  -8    3.00   14.32
  -5   3  -7   37.94   11.77
  -5   3  -6   -1.90   11.81
  -5   3  -5  343.49   25.29
  -5   3  -4   37.68   12.19
  -5   3  -3  -17.39    9.91
  -5   3  -2   31.94    4.86
  -5   3  -1 1689.30   43.26
  -5   3   0   22.41    4.63
  -5   3   1   42.61    4.06
  -5   3   2   36.04    4.90
  -5   3   3  316.60   11.09
  -5   3   4    8.77    3.46
  -5   3   5   14.01    2.32
  -5   3   6   -2.24    4.90
  -5   3   7   13.29    7.52
  -5   3   8   -3.00    9.46
  -5   3   9   22.79   12.08
  -5   3  10   48.96   12.53
  -5   3  11  -13.71   10.67
  -5   3  12   -1.90   11.81
  -5   4  -7    4.18   15.23
  -5   4  -6   34.87   11.74
  -5   4  -5    4.94   13.67
  -5   4  -4   24.69   13.75
  -5   4  -3   -9.84   10.25
  -5   4  -2  183.97   17.96
  -5   4  -1  308.32   22.60
  -5   4   0   41.36    8.77
  -5   4   1    6.42    5.73
  -5   4   2   77.25    7.86
  -5   4   3   58.07    6.53
  -5   4   4   52.26    6.19
  -5   4   5    1.52    9.87
  -5   4   6   44.17   12.19
  -5   4   7   13.71    9.53
  -5   4   8    2.24   13.98
  -5   4   9   22.79   15.99
  -5   4  10   10.60   16.26
  -5   5  -5   69.58   19.83
  -5   5  -4   -1.14   16.41
  -5   5  -3   34.87   14.74
  -5   5  -2   36.73   15.12
  -5   5  -1    2.24   12.46
  -5   5   0   31.49   10.94
  -5   5   1   -2.70    7.29
  -5   5   2   -0.38    7.67
  -5   5   3   33.04   10.98
  -5   5   4   17.05   10.94
  -5   5   5   35.32   15.99
  -5   5   6   -0.76   14.51
  -5   5   7   10.98   11.36
  -4  -6  -3    1.90   12.19
  -4  -6  -2    4.18   12.53
  -4  -6  -1   17.39   17.05
  -4  -6   0  -21.69   11.09
  -4  -6   1  -11.77   15.50
  -4  -6   2  -14.43   14.81
  -4  -6   3  -22.79   14.51
  -4  -6   4   51.99   18.27
  -4  -5  -7    7.98   17.51
  -4  -5  -6  -16.75   14.51
  -4  -5  -5   10.22   14.81
  -4  -5  -4    7.56   11.01
  -4  -5  -3   13.71   14.13
  -4  -5  -2   23.17   14.81
  -4  -5  -1    3.00   12.46
  -4  -5   0  158.00   19.10
  -4  -5   1   30.00   12.80
  -4  -5   2   -4.60    8.01
  -4  -5   3    1.14   11.81
  -4  -4  -9   34.87   16.79
  -4  -4  -8   59.25   14.09
  -4  -4  -7    3.80   13.29
  -4  -4  -6    8.32   14.05
  -4  -4  -5  164.45   18.99
  -4  -4  -4   42.12   13.67
  -4  -4  -3  247.32   19.60
  -4  -4  -2    4.18   10.60
  -4  -4  -1   60.46   12.12
  -4  -4   0   27.27   10.18
  -4  -4   1   69.58   10.41
  -4  -4   2    5.28    7.63
  -4  -4   3   83.90   12.84
  -4  -3 -10    6.84   14.05
  -4  -3  -9   19.75   13.33
  -4  -3  -8    3.80   11.39
  -4  -3  -7    4.60   11.01
  -4  -3  -6   19.41   11.85
  -4  -3  -5  163.92   17.47
  -4  -3  -4 3628.70  133.84
  -4  -3  -3   40.60   10.18
  -4  -3  -2   16.26    5.36
  -4  -3  -1   -3.42    4.56
  -4  -3   0   16.26    6.46
  -4  -3   1   16.75    6.08
  -4  -3   2   -1.14    4.60
  -4  -3   3    2.24    4.14
  -4  -3   4    3.80    5.32
  -4  -3   5  -21.34    8.28
  -4  -3   6    7.56    9.42
  -4  -3   7   15.19    7.14
  -4  -2 -11   -7.22   14.05
  -4  -2 -10  -27.69   12.50
  -4  -2  -9  114.89   16.71
  -4  -2  -8   82.49   14.17
  -4  -2  -7  102.70   14.20
  -4  -2  -6  717.02   37.56
  -4  -2  -5  628.11   31.26
  -4  -2  -4   30.00    9.19
  -4  -2  -3  726.44   32.55
  -4  -2  -2  645.81   29.70
  -4  -2  -1   84.62    6.80
  -4  -2   0  112.80    7.44
  -4  -2   1  539.65   19.03
  -4  -2   2   91.57    6.34
  -4  -2   3   93.81    6.80
  -4  -2   4   26.89    4.63
  -4  -2   5  332.74   22.75
  -4  -2   6   31.49    7.86
  -4  -2   7  150.25    6.68
  -4  -2   8  428.34   13.71
  -4  -2   9  583.98   19.79
  -4  -2  10  104.29    8.36
  -4  -2  11   76.57   10.90
  -4  -1 -12  -16.26   14.47
  -4  -1 -11   25.48   15.15
  -4  -1 -10   62.29   15.08
  -4  -1  -9   20.43   11.47
  -4  -1  -8   94.57   14.01
  -4  -1  -7  162.44   15.38
  -4  -1  -6  194.72   16.33
  -4  -1  -5   -4.18    6.46
  -4  -1  -4   13.71    5.77
  -4  -1  -3   -4.60    6.53
  -4  -1  -2   35.32    6.95
  -4  -1  -1   19.07    9.19
  -4  -1   0 1352.38   53.02
  -4  -1   1  825.19   24.65
  -4  -1   2   26.66    3.42
  -4  -1   3    4.18    3.04
  -4  -1   4   97.23    5.39
  -4  -1   5  771.22   19.48
  -4  -1   6  450.40   13.22
  -4  -1   7   28.11    3.72
  -4  -1   8   20.96    4.10
  -4  -1   9   43.37    6.15
  -4  -1  10   46.26    6.38
  -4  -1  11  -11.77    8.70
  -4  -1  12   87.13   12.38
  -4  -1  13   32.40   13.98
  -4   0 -12    0.38    8.05
  -4   0 -11   23.55   15.12
  -4   0 -10   -0.76    9.95
  -4   0  -9   -3.42   10.67
  -4   0  -8   -3.80    9.87
  -4   0  -7   -5.66    8.36
  -4   0  -6   81.05   11.93
  -4   0  -5    2.24    7.94
  -4   0  -4   12.57    6.91
  -4   0  -3   -2.24    3.80
  -4   0  -2 2615.06   91.68
  -4   0  -1    0.76    5.36
  -4   0   0  759.37   30.08
  -4   0   1    0.76    3.84
  -4   0   2  456.21   19.14
  -4   0   3   -0.38    1.94
  -4   0   4 1657.40   34.90
  -4   0   5    0.38    1.52
  -4   0   6  686.03   14.28
  -4   0   7    1.90    1.90
  -4   0   8  335.59   10.71
  -4   0   9   -2.24    3.38
  -4   0  10    7.22    4.18
  -4   0  11  -14.01    8.74
  -4   0  12   -9.12   10.25
  -4   0  13   -6.04   11.77
  -4   0  14   39.38   16.37
  -4   1 -12    0.38    9.99
  -4   1 -11   -4.94    7.63
  -4   1 -10   85.34   18.72
  -4   1  -9   22.41   12.53
  -4   1  -8   88.23   15.38
  -4   1  -7  194.72   17.39
  -4   1  -6  165.44   15.04
  -4   1  -5    4.94    7.98
  -4   1  -4   24.31    7.67
  -4   1  -3    1.52    6.42
  -4   1  -2   27.27    7.94
  -4   1  -1   10.98    8.01
  -4   1   0 1348.09   48.65
  -4   1   1  834.15   32.66
  -4   1   2   31.07    3.68
  -4   1   3   -0.38    2.32
  -4   1   4   94.19    4.18
  -4   1   5  771.22   23.81
  -4   1   6  450.40   16.56
  -4   1   7   25.48    4.52
  -4   1   8   27.69    5.32
  -4   1   9   45.46    7.90
  -4   1  10   60.46   11.51
  -4   1  11    1.52    9.46
  -4   1  12   98.79   16.26
  -4   1  13   46.79   15.99
  -4   1  14   -6.42   16.29
  -4   2 -11   12.57   17.13
  -4   2 -10    1.14    8.39
  -4   2  -9   97.23    9.61
  -4   2  -8   96.85   15.34
  -4   2  -7  116.98   15.19
  -4   2  -6  791.92   41.66
  -4   2  -5  674.86   33.42
  -4   2  -4   31.49    8.74
  -4   2  -3  725.37   31.49
  -4   2  -2  628.11   33.19
  -4   2  -1   75.20    8.77
  -4   2   0  111.96    8.24
  -4   2   1  556.97   14.74
  -4   2   2   83.90    4.63
  -4   2   3   90.81    4.44
  -4   2   4   16.75    2.24
  -4   2   5  327.08   12.00
  -4   2   6   26.89    4.25
  -4   2   7  173.04    9.76
  -4   2   8  421.12   16.79
  -4   2   9  546.91   33.73
  -4   2  10  103.49   14.66
  -4   2  11  114.89   16.71
  -4   2  12   39.88   15.50
  -4   2  13   -1.90   11.05
  -4   3 -10   -2.70   16.03
  -4   3  -9  -18.53   14.09
  -4   3  -8   15.95   13.25
  -4   3  -7    0.38   11.93
  -4   3  -6   12.57    4.14
  -4   3  -5  167.95    7.06
  -4   3  -4 3616.96   89.06
  -4   3  -3   28.94    3.15
  -4   3  -2   12.57    2.62
  -4   3  -1    4.18    2.32
  -4   3   0   11.36    3.04
  -4   3   1   11.36    3.04
  -4   3   2    0.00    3.80
  -4   3   3    6.42    2.66
  -4   3   4    6.42    2.66
  -4   3   5    2.24    4.52
  -4   3   6   27.27    9.57
  -4   3   7   13.29    9.53
  -4   3   8    7.56    9.84
  -4   3   9   43.37   12.84
  -4   3  10  889.07   47.66
  -4   3  11   25.48   14.36
  -4   3  12    6.84    9.87
  -4   4  -9   47.85   19.41
  -4   4  -8  128.22   19.41
  -4   4  -7   14.01   15.15
  -4   4  -6   35.78   14.47
  -4   4  -5  175.09   19.60
  -4   4  -4   -1.14    9.91
  -4   4  -3  233.46   19.64
  -4   4  -2   -3.00    8.32
  -4   4  -1   53.97   10.29
  -4   4   0   51.16    6.68
  -4   4   1   66.35    7.29
  -4   4   2    5.28    4.56
  -4   4   3   93.81    6.42
  -4   4   4    3.00    3.80
  -4   4   5   49.49    5.77
  -4   4   6   17.39    8.77
  -4   4   7   22.07   12.08
  -4   4   8    1.90   12.57
  -4   4   9   67.30   16.94
  -4   4  10   66.35   17.13
  -4   4  11   17.89   16.64
  -4   5  -7   18.53   17.81
  -4   5  -6    7.22   12.88
  -4   5  -5   22.41   17.89
  -4   5  -4   -3.00   14.74
  -4   5  -3   20.43   12.88
  -4   5  -2   25.86   11.70
  -4   5  -1  -14.74    9.12
  -4   5   0  126.89   10.52
  -4   5   1   69.88    7.82
  -4   5   2    1.52    6.04
  -4   5   3    3.00    6.42
  -4   5   4   14.43    6.53
  -4   5   5   66.35   14.28
  -4   5   6   72.20   16.56
  -4   5   7   10.98   12.53
  -4   5   8   15.95   14.47
  -4   5   9    7.22   15.61
  -4   6  -2   24.69   15.12
  -4   6  -1   33.50   15.12
  -4   6   0   12.57   12.57
  -4   6   1   -1.90    8.77
  -4   6   2    9.12   14.01
  -4   6   3   -5.66   13.25
  -4   6   4   19.75   14.01
  -4   6   5   26.89   14.74
  -3  -6  -5  -28.52   15.61
  -3  -6  -4   13.71   16.75
  -3  -6  -3   -2.24   13.98
  -3  -6  -2    0.76   14.51
  -3  -6  -1   56.89   16.45
  -3  -6   0    2.24   14.32
  -3  -6   1   17.39   11.39
  -3  -6   2   30.00   16.22
  -3  -5  -8   10.22   12.08
  -3  -5  -7   -0.38   16.14
  -3  -5  -6   51.99   16.29
  -3  -5  -5   72.54   15.95
  -3  -5  -4    9.84   12.12
  -3  -5  -3  202.96   22.22
  -3  -5  -2  101.14   14.13
  -3  -5  -1    0.38   10.37
  -3  -5   0   18.23   10.33
  -3  -5   1    0.38    9.99
  -3  -4 -10   13.71   15.15
  -3  -4  -9   33.04   14.77
  -3  -4  -8   89.33   16.56
  -3  -4  -7  447.93   32.17
  -3  -4  -6  251.65   21.65
  -3  -4  -5   13.71    9.53
  -3  -4  -4   27.27    7.14
  -3  -4  -3   14.74    8.70
  -3  -4  -2   28.52    9.57
  -3  -4  -1    8.77    8.77
  -3  -4   0  137.64   15.08
  -3  -4   1   21.69    8.70
  -3  -4   6  166.43   14.58
  -3  -4   7  127.31   15.84
  -3  -4   8  252.26   21.04
  -3  -3 -11   90.81   18.19
  -3  -3 -10  -11.77   11.77
  -3  -3  -9   78.96   12.12
  -3  -3  -8   52.83   10.75
  -3  -3  -7  848.85   43.14
  -3  -3  -6   14.74    9.42
  -3  -3  -5   -4.18    6.08
  -3  -3  -4  164.45   10.48
  -3  -3  -3   36.50    5.66
  -3  -3  -2   -7.98    4.98
  -3  -3  -1   17.89    5.28
  -3  -3   0   10.22    4.98
  -3  -3   1   87.89    6.57
  -3  -3   2   11.77    8.28
  -3  -3   3  300.15   19.60
  -3  -3   4   48.96    7.90
  -3  -3   5   25.86    9.12
  -3  -3   6  135.82    9.53
  -3  -3   7 3011.75   89.82
  -3  -3   8   20.96    7.33
  -3  -3   9   23.93   11.43
  -3  -2 -12   14.01   12.53
  -3  -2 -11   17.05   12.57
  -3  -2 -10    4.94   11.01
  -3  -2  -9   66.35   13.98
  -3  -2  -8   23.55    9.08
  -3  -2  -7  472.16   28.79
  -3  -2  -6  936.16   44.13
  -3  -2  -5  475.58   24.65
  -3  -2  -4   27.69    6.15
  -3  -2  -3   31.07    6.08
  -3  -2  -2  264.79   15.88
  -3  -2  -1   53.97    4.86
  -3  -2   0  113.64    6.65
  -3  -2   1   24.69    4.63
  -3  -2   2 1256.67   33.16
  -3  -2   3  704.52   30.00
  -3  -2   4   -0.38    5.36
  -3  -2   5  968.64   37.60
  -3  -2   6  226.93    7.63
  -3  -2   7  149.79    6.68
  -3  -2   8 1253.90   30.35
  -3  -2   9  514.59   15.91
  -3  -2  10   96.47    8.43
  -3  -2  11   44.93    8.09
  -3  -2  12   61.07    9.46
  -3  -1 -12  -28.52   12.91
  -3  -1 -11    7.98    8.36
  -3  -1 -10   57.46   13.60
  -3  -1  -9  374.48   24.88
  -3  -1  -8    5.28    8.70
  -3  -1  -7   99.96   11.32
  -3  -1  -6  443.83   22.98
  -3  -1  -5 1181.82   46.90
  -3  -1  -4  101.90    9.04
  -3  -1  -3  227.54   14.13
  -3  -1  -2 2076.05   74.59
  -3  -1  -1   48.69    5.43
  -3  -1   0   27.69    5.32
  -3  -1   1  112.38    5.77
  -3  -1   2  819.60   23.43
  -3  -1   3 2748.25   55.18
  -3  -1   4  458.72   13.37
  -3  -1   5 1841.56   41.82
  -3  -1   6   10.60    2.66
  -3  -1   7   63.54    4.67
  -3  -1   8   55.41    4.94
  -3  -1   9    3.42    3.38
  -3  -1  10   24.31    5.39
  -3  -1  11   35.32    5.77
  -3  -1  12   69.24   11.36
  -3  -1  13   37.94   11.77
  -3  -1  14  -10.98   10.60
  -3   0 -13    7.56    8.36
  -3   0 -12    0.00    3.80
  -3   0 -11   49.49    8.51
  -3   0 -10   -2.70   10.67
  -3   0  -9  205.74   18.46
  -3   0  -8    7.22    8.70
  -3   0  -7   53.13    9.38
  -3   0  -6   -2.24    6.80
  -3   0  -5  354.43   16.86
  -3   0  -4   -3.80    5.32
  -3   0  -3 2561.51   92.71
  -3   0  -2   -5.28    4.14
  -3   0  -1 5238.85  174.90
  -3   0   0   -2.70    3.46
  -3   0   1 1061.76   40.64
  -3   0   2    5.28    2.24
  -3   0   3    3.42    1.52
  -3   0   4    0.00    3.80
  -3   0   5  679.91   15.23
  -3   0   6    1.14    2.32
  -3   0   7    3.00    2.62
  -3   0   8   -0.76    2.66
  -3   0   9  304.90   10.90
  -3   0  10    4.60    4.60
  -3   0  11   65.74    9.80
  -3   1 -12    9.49    9.12
  -3   1 -11   13.71    8.36
  -3   1 -10   58.07    9.19
  -3   1  -9  346.38   24.65
  -3   1  -8    5.28    9.04
  -3   1  -7   71.86   11.55
  -3   1  -6  468.78   22.79
  -3   1  -5 1220.97   50.40
  -3   1  -4  115.72   10.06
  -3   1  -3  253.51   14.28
  -3   1  -2 2102.79   76.87
  -3   1  -1   49.49    5.77
  -3   1   0   38.40    5.32
  -3   1   1  119.52    5.13
  -3   1   2  817.36   17.81
  -3   1   3 2836.82   53.97
  -3   1   4  481.55   11.96
  -3   1   5 1898.87   40.75
  -3   1   6   14.74    3.00
  -3   1   7   59.55    5.70
  -3   1   8   59.86    3.00
  -3   1   9   22.41    2.96
  -3   1  10   24.31    3.84
  -3   2 -12   48.96   17.47
  -3   2 -11   23.55    9.08
  -3   2 -10    0.00    3.80
  -3   2  -9   61.98    7.98
  -3   2  -8   14.74    5.24
  -3   2  -7  544.17   20.02
  -3   2  -6 1027.73   48.73
  -3   2  -5  477.25   23.85
  -3   2  -4   37.68    9.08
  -3   2  -3   25.07    6.84
  -3   2  -2  273.11   16.75
  -3   2  -1   61.07    6.68
  -3   2   0  130.42    4.90
  -3   2   1   25.86    2.39
  -3   2   2 1266.36   23.59
  -3   2   3  700.42   14.43
  -3   2   4    3.80    1.14
  -3   2   5 1035.25   26.32
  -3   2   6  199.62    9.91
  -3   2   7  131.75    8.96
  -3   2   8 1207.41   56.89
  -3   3 -11   76.23   17.70
  -3   3 -10   18.23   11.32
  -3   3  -9   88.99   15.80
  -3   3  -8   44.17    6.49
  -3   3  -7  908.93   28.22
  -3   3  -6    3.80    3.80
  -3   3  -5    3.00    2.32
  -3   3  -4  161.95   13.90
  -3   3  -3   46.26    8.74
  -3   3  -2    6.84    6.11
  -3   3  -1   11.77    6.42
  -3   3   0   10.22    4.10
  -3   3   1   93.05    4.90
  -3   3   2   23.17    3.38
  -3   3   3  312.42    9.65
  -3   3   4   53.97    4.29
  -3   3   5   27.69    6.15
  -3   3   6  145.99    9.87
  -3   3   7 2971.23  114.74
  -3   3   8   19.75    8.66
  -3   4 -10   21.69   17.77
  -3   4  -9   21.34   16.75
  -3   4  -8   79.68   14.96
  -3   4  -7  438.10   31.83
  -3   4  -6  256.63   21.84
  -3   4  -5   -2.70    6.87
  -3   4  -4   21.34    9.19
  -3   4  -3   33.73    9.49
  -3   4  -2   36.73    9.46
  -3   4  -1    8.77    4.14
  -3   4   0  116.14    7.98
  -3   4   1   14.74    3.76
  -3   4   2  125.14    7.41
  -3   4   3  235.82    9.57
  -3   4   4   39.88    4.67
  -3   4   5   60.77    7.29
  -3   4   6  155.56   14.58
  -3   4   7  160.96   17.32
  -3   4   8  302.85   26.47
  -3   4   9    8.77   12.23
  -3   4  10    7.22   13.75
  -3   4  11   17.39   15.91
  -3   5  -8   13.29   17.05
  -3   5  -7    0.38   16.90
  -3   5  -6   19.75   16.64
  -3   5  -5   58.94   15.27
  -3   5  -4   18.23   11.32
  -3   5  -3  129.55   17.74
  -3   5  -2   87.89   14.62
  -3   5  -1   -0.76    6.11
  -3   5   0    1.90    4.22
  -3   5   1    3.00    4.52
  -3   5   2   31.94    6.15
  -3   5   3   52.83    6.53
  -3   5   4    9.12    5.28
  -3   5   5   11.77   10.98
  -3   5   6   19.07   12.61
  -3   5   7   -2.24   12.12
  -3   5   8   12.57   13.25
  -3   5   9   11.36   11.43
  -3   6  -4   28.94   13.22
  -3   6  -3   19.07   15.15
  -3   6  -2    1.90   12.95
  -3   6  -1   55.15   17.09
  -3   6   0    0.38    7.29
  -3   6   1    6.42    7.60
  -3   6   2   17.05    7.90
  -3   6   3    7.22    8.39
  -3   6   4   33.04   12.99
  -3   6   5   12.57   13.67
  -3   6   6   14.01   11.39
  -2  -6  -6   14.43   15.99
  -2  -6  -5   41.36   14.55
  -2  -6  -4   28.52   16.45
  -2  -6  -3   19.41   10.29
  -2  -6  -2   10.22   13.71
  -2  -6  -1   11.36    8.66
  -2  -6   0   20.09    9.42
  -2  -5  -9  106.69   18.91
  -2  -5  -8   62.89   16.71
  -2  -5  -7   27.27   14.05
  -2  -5  -6   17.05   11.77
  -2  -5  -5   23.55   14.01
  -2  -5  -4   22.41    8.32
  -2  -5  -3   -7.56    9.12
  -2  -5  -2   -0.76    9.15
  -2  -5  -1    1.90    9.15
  -2  -5   0    1.14    6.49
  -2  -4 -11   31.07   15.19
  -2  -4 -10  178.73   25.52
  -2  -4  -9   64.15   14.05
  -2  -4  -8   -3.42   12.19
  -2  -4  -7   -3.42    7.56
  -2  -4  -6  240.64   20.55
  -2  -4  -5   -3.00    7.56
  -2  -4  -4   38.66    6.53
  -2  -4  -3   31.49    5.70
  -2  -4  -2   -1.14    5.73
  -2  -4  -1  101.14    8.62
  -2  -4   0   91.19   12.65
  -2  -4   1  158.98   15.23
  -2  -4   2   53.13   10.52
  -2  -4   3   96.09   13.75
  -2  -4   6   19.07    8.36
  -2  -4   7   20.09    8.39
  -2  -4   8   74.21   12.08
  -2  -4   9   22.41   12.91
  -2  -3 -12   54.54   15.27
  -2  -3 -11   -4.94   11.01
  -2  -3 -10   12.57   11.05
  -2  -3  -9    4.18    9.08
  -2  -3  -8    1.90    7.98
  -2  -3  -7  130.88   11.58
  -2  -3  -6    0.38    3.84
  -2  -3  -5    0.38    5.01
  -2  -3  -4   50.89    5.55
  -2  -3  -3   44.17    5.96
  -2  -3  -2  407.64   14.96
  -2  -3  -1  135.36    8.17
  -2  -3   0 2434.88   94.23
  -2  -3   1  104.67   10.79
  -2  -3   2  699.36   34.03
  -2  -3   3   33.73    6.34
  -2  -3   4 1305.48   57.73
  -2  -3   5    6.04    7.18
  -2  -3   6    7.22    4.94
  -2  -3   7  262.29   13.25
  -2  -3   8  357.35   16.94
  -2  -3   9    3.42    2.66
  -2  -3  10   45.46    5.24
  -2  -2 -13   46.79   12.27
  -2  -2 -12    0.38    8.85
  -2  -2 -11   15.95   11.05
  -2  -2 -10  167.45   15.65
  -2  -2  -9  222.87   16.86
  -2  -2  -8   54.27    9.46
  -2  -2  -7  118.27   11.43
  -2  -2  -6   98.79   10.06
  -2  -2  -5    3.00    4.94
  -2  -2  -4  304.90   14.96
  -2  -2  -3  129.55    9.76
  -2  -2  -2  231.07    8.89
  -2  -2  -1  627.12   18.53
  -2  -2   0 1130.12   30.12
  -2  -2   1 2207.72   80.59
  -2  -2   2   -3.00    4.52
  -2  -2   3  128.22   10.14
  -2  -2   4 2918.36   98.98
  -2  -2   5 4408.54   85.42
  -2  -2   6 1580.56   34.11
  -2  -2   7   59.25    4.22
  -2  -2   8   39.38    4.14
  -2  -2   9  -10.60    4.18
  -2  -2  10    4.60    5.70
  -2  -1 -13   17.89   10.22
  -2  -1 -12    3.00    8.74
  -2  -1 -11   33.73    8.81
  -2  -1 -10  135.82   14.55
  -2  -1  -9  844.33   40.79
  -2  -1  -8  927.84   42.73
  -2  -1  -7    2.24    6.42
  -2  -1  -6   44.44    7.29
  -2  -1  -5 1128.83   41.89
  -2  -1  -4  747.59   31.98
  -2  -1  -3  643.83   27.69
  -2  -1  -2   29.13    5.24
  -2  -1  -1  276.34   13.60
  -2  -1   0 1319.61   33.99
  -2  -1   1   51.16    3.91
  -2  -1   2 6786.03  227.95
  -2  -1   3    7.98    1.86
  -2  -1   4  590.58   13.25
  -2  -1   5 3855.17   75.01
  -2  -1   6 3872.11   94.61
  -2  -1   7    4.18    3.42
  -2  -1   8   13.71    3.76
  -2  -1   9  345.65   11.58
  -2  -1  10   -6.04    5.28
  -2  -1  11   14.74    6.42
  -2  -1  12   -0.38    6.53
  -2   0 -13   -5.66    7.60
  -2   0 -12  306.95   17.05
  -2   0 -11   12.88    7.56
  -2   0 -10   36.04    6.80
  -2   0  -9   -1.14    5.36
  -2   0  -8  946.91   46.79
  -2   0  -7    3.42    6.49
  -2   0  -6  457.05   23.32
  -2   0  -5   -4.94    3.38
  -2   0  -4 5012.83  168.33
  -2   0  -3   -1.14    2.66
  -2   0  -2  513.71   21.19
  -2   0  -1    1.14    3.04
  -2   0   0 2801.65   96.96
  -2   0   1   -0.76    1.52
  -2   0   2 2931.01   56.97
  -2   0   4   13.71    1.86
  -2   0   5    1.52    2.24
  -2   0   6   50.59    4.18
  -2   0   7   -3.42    2.66
  -2   0   8  441.36   12.27
  -2   0   9    5.28    4.56
  -2   0  10  891.38   27.92
  -2   0  11    5.66    5.28
  -2   0  12   11.77    8.01
  -2   1 -13   -3.42    9.87
  -2   1 -12    9.49    8.39
  -2   1 -11   29.13    6.72
  -2   1 -10  112.80    9.95
  -2   1  -9  916.00   29.47
  -2   1  -8 1002.89   29.62
  -2   1  -7    1.90    6.84
  -2   1  -6   37.22    8.09
  -2   1  -5 1171.11   45.35
  -2   1  -4  796.32   34.11
  -2   1  -3  626.17   26.32
  -2   1  -2   42.88    5.62
  -2   1  -1  259.14   13.18
  -2   1   0 1375.40   36.16
  -2   1   1   52.26    2.54
  -2   1   2 7074.83  114.74
  -2   1   3    6.84    2.24
  -2   1   4  554.24   15.61
  -2   1   5 3903.71   92.56
  -2   1   6 3749.44   73.98
  -2   1   7    3.00    2.32
  -2   1   8   18.23    3.49
  -2   1   9  346.38   13.07
  -2   1  10    2.70    4.60
  -2   1  11   18.23    6.15
  -2   2 -13   39.12   10.25
  -2   2 -12   33.04    9.42
  -2   2 -11   -4.94    7.63
  -2   2 -10  164.45   11.51
  -2   2  -9  247.97   12.27
  -2   2  -8   60.46    6.99
  -2   2  -7  107.90    7.29
  -2   2  -6  102.70    6.30
  -2   2  -5    2.70    3.08
  -2   2  -4  288.11    9.27
  -2   2  -3  149.30    5.70
  -2   2  -2  221.69   12.19
  -2   2  -1  583.98   12.23
  -2   2   0 1117.06   20.85
  -2   2   1 2296.52   39.23
  -2   2   2    3.42    2.32
  -2   2   3  130.88    4.90
  -2   2   4 2918.36  101.06
  -2   2   5 4247.01  144.78
  -2   2   6 1551.24   69.09
  -2   2   7   54.54    8.36
  -2   2   8   37.22   10.22
  -2   2  10    1.52    3.38
  -2   3 -12   95.33   20.55
  -2   3 -11   -2.24   14.32
  -2   3 -10    7.22    7.22
  -2   3  -9   -1.14    4.98
  -2   3  -8   -4.18    5.36
  -2   3  -7  117.81    7.18
  -2   3  -6   -4.18    7.98
  -2   3  -5    0.00    3.80
  -2   3  -4   36.50    8.47
  -2   3  -3   29.13    6.11
  -2   3  -2  446.30   20.59
  -2   3  -1  121.23    5.17
  -2   3   0 2483.19   50.51
  -2   3   1  126.02    5.24
  -2   3   2  684.02   16.29
  -2   3   3   30.42    3.87
  -2   3   4 1285.84   27.95
  -2   3   5   10.60    7.60
  -2   3   6    3.42    5.70
  -2   3   7  209.12   18.04
  -2   4 -11   55.15   19.67
  -2   4 -10  138.09   18.76
  -2   4  -9   75.20   17.24
  -2   4  -8   -1.90    7.98
  -2   4  -7   19.07   10.71
  -2   4  -6  221.69   20.32
  -2   4  -5   -7.56    9.42
  -2   4  -4   27.69    9.84
  -2   4  -3   59.55   11.13
  -2   4  -2    7.56    7.60
  -2   4  -1   88.99    4.79
  -2   4   0   72.20    4.98
  -2   4   1  205.74    7.82
  -2   4   2   62.89    4.94
  -2   4   3  103.49    5.96
  -2   4   4 1312.54   32.47
  -2   4   5  612.58   23.17
  -2   5  -9   72.20   15.57
  -2   5  -8   15.50   17.51
  -2   5  -7    0.00    3.80
  -2   5  -6   30.42   14.39
  -2   5  -5   25.86   10.29
  -2   5  -4   13.71    9.53
  -2   5  -3    7.98   10.25
  -2   5  -2   -8.32    9.46
  -2   5  -1   -2.70    3.84
  -2   5   0   -3.00    4.14
  -2   5   1   -1.90    4.22
  -2   5   2   -3.00    4.14
  -2   5   3   -6.42    4.94
  -2   5   4  151.24   10.06
  -2   5   5  130.88   16.48
  -2   5   6   67.64   12.19
  -2   5   7   18.53   12.08
  -2   5   8   81.77   17.96
  -2   6  -6   25.07   18.95
  -2   6  -5   -6.84   10.29
  -2   6  -4   67.95   16.07
  -2   6  -3   -8.32   12.91
  -2   6  -2   -6.04   12.84
  -2   6  -1   -2.24    9.08
  -2   6   0   28.11    7.22
  -2   6   1    7.22    7.22
  -2   6   2    6.42    6.42
  -2   6   3  132.66   11.20
  -2   6   4   19.07   11.74
  -2   6   5   10.60    8.74
  -2   6   6   -9.49   15.12
  -2   6   7   -0.76    9.57
  -1  -6  -7   10.60   10.67
  -1  -6  -6   -7.98   12.57
  -1  -6  -5    9.12   14.47
  -1  -6  -4   14.43   12.88
  -1  -6  -3   15.50   13.18
  -1  -6  -2    1.14   11.81
  -1  -6  -1   18.53   12.91
  -1  -5  -9   33.73   14.47
  -1  -5  -8   -9.84   11.74
  -1  -5  -7   33.73   14.05
  -1  -5  -6   47.85   12.95
  -1  -5  -5    4.60    7.60
  -1  -5  -4    6.04    9.08
  -1  -5  -3    5.66    8.70
  -1  -5  -2   95.71   13.71
  -1  -5   5   40.37   10.14
  -1  -4 -11    3.80    9.49
  -1  -4 -10   -8.77    9.91
  -1  -4  -9  123.81   15.19
  -1  -4  -8   -7.22    9.84
  -1  -4  -7   20.43    7.22
  -1  -4  -6   25.86    6.53
  -1  -4  -5    0.76    3.84
  -1  -4  -4   24.31    5.39
  -1  -4  -3   58.07    6.53
  -1  -4  -2  213.64   11.96
  -1  -4  -1   53.13   10.22
  -1  -4   0   67.64    9.61
  -1  -4   1  438.10   24.46
  -1  -4   2  447.10   23.89
  -1  -4   3   23.17    7.14
  -1  -4   4   22.79   10.60
  -1  -4   5 1073.23   44.70
  -1  -4   6   22.07    7.67
  -1  -4   7   72.20    8.62
  -1  -4   8   15.19    7.60
  -1  -3 -12   -4.94    7.18
  -1  -3 -11   13.29    9.08
  -1  -3 -10    8.77    9.46
  -1  -3  -9  142.23   13.48
  -1  -3  -8   31.49    9.42
  -1  -3  -7    8.77    4.63
  -1  -3  -6    3.00    4.52
  -1  -3  -5  118.69    7.63
  -1  -3  -4   40.60    5.20
  -1  -3  -3 2149.50   56.02
  -1  -3  -2   -5.28    3.76
  -1  -3  -1 1229.18   46.45
  -1  -3   0   99.54    9.72
  -1  -3   1  322.87   18.91
  -1  -3   2  167.95   12.12
  -1  -3   3    9.84    5.24
  -1  -3   4  360.31   20.70
  -1  -3   5   28.94    4.18
  -1  -3   6   15.50    4.60
  -1  -3   7  109.53    2.85
  -1  -3   8   51.16    8.66
  -1  -3   9    6.04    8.32
  -1  -2 -13   -5.66    9.46
  -1  -2 -12    4.18    7.98
  -1  -2 -11   19.41    8.39
  -1  -2 -10   74.52   11.43
  -1  -2  -9   17.39    7.98
  -1  -2  -8   26.89    7.67
  -1  -2  -7  576.46   28.07
  -1  -2  -6  430.77   20.21
  -1  -2  -4    1.52    3.00
  -1  -2  -3   22.07    3.11
  -1  -2  -2 3320.87   80.86
  -1  -2  -1 3253.84   77.82
  -1  -2   0  416.33   19.10
  -1  -2   1 2754.37   98.18
  -1  -2   2 1583.68   57.39
  -1  -2   3  447.10   19.79
  -1  -2   4  237.64    9.00
  -1  -2   5  830.77   25.83
  -1  -2   6  285.49   11.85
  -1  -2   7  233.46   10.71
  -1  -2   8   14.43    4.90
  -1  -2   9   -1.90    9.53
  -1  -2  10    2.24    8.32
  -1  -1 -14    9.12    9.87
  -1  -1 -13   53.97   10.29
  -1  -1 -12  311.05   16.48
  -1  -1 -11   37.94    7.67
  -1  -1 -10  163.92   10.48
  -1  -1  -9   62.89    9.87
  -1  -1  -8  133.99   10.82
  -1  -1  -7  406.84   19.67
  -1  -1  -6  598.18   30.50
  -1  -1  -5   27.69    5.73
  -1  -1  -4  350.02   16.79
  -1  -1  -3   -1.52    3.38
  -1  -1  -2 1965.68   69.12
  -1  -1  -1   44.17    4.67
  -1  -1   0 1322.45   48.20
  -1  -1   1 3418.18  123.05
  -1  -1   4  519.90   15.12
  -1  -1   5  629.10   15.65
  -1  -1   6  257.24    8.13
  -1  -1   7  725.37   17.85
  -1  -1   8  408.43   14.96
  -1  -1   9   20.96    5.01
  -1  -1  10   75.54    7.44
  -1  -1  11   26.28    6.38
  -1  -1  12  -16.26   10.22
  -1   0 -14   -5.28    9.49
  -1   0 -13   -1.14    8.77
  -1   0 -12   -5.66    7.22
  -1   0 -11 1811.60   53.10
  -1   0 -10   -0.38    6.15
  -1   0  -9   26.28    6.38
  -1   0  -8   -1.90    4.60
  -1   0  -7  420.32   23.17
  -1   0  -6   -1.52    4.18
  -1   0  -5   14.43    4.90
  -1   0  -4   -1.14    3.80
  -1   0  -3 1203.35   44.63
  -1   0  -2    2.24    3.04
  -1   0  -1 9999.00  315.69
  -1   0   0    0.76    1.52
  -1   0   1    1.90    0.76
  -1   0   2    1.52    1.14
  -1   0   4    0.76    1.90
  -1   0   5  476.42   11.93
  -1   0   6   -2.24    2.62
  -1   0   7 2313.35   61.87
  -1   0   8    2.70    4.22
  -1   0   9   96.85    6.91
  -1   0  10    0.00    3.80
  -1   0  11    5.66    6.04
  -1   0  12   -9.49    6.84
  -1   1 -14   -4.60   11.01
  -1   1 -13   35.78   10.71
  -1   1 -12  332.74   17.77
  -1   1 -11   44.17    7.52
  -1   1 -10  170.98   11.20
  -1   1  -9   66.35    7.29
  -1   1  -8  111.58    7.41
  -1   1  -7  411.59   15.04
  -1   1  -6  606.80   18.23
  -1   1  -5   20.43    3.87
  -1   1  -4  376.00   12.08
  -1   1  -3   -1.52    4.18
  -1   1  -2 2101.00   76.83
  -1   1  -1   47.59    4.56
  -1   1   0 1345.20   22.86
  -1   1   1 3302.95   53.78
  -1   1   4  494.46   12.99
  -1   1   5  619.34   17.47
  -1   1   6  267.98   10.86
  -1   1   7  724.35   24.12
  -1   1   8  447.10   15.65
  -1   1   9    7.56    3.76
  -1   1  10   76.23    7.48
  -1   1  11   26.66    7.63
  -1   2 -13   25.07    9.57
  -1   2 -12   -4.18    7.56
  -1   2 -11    6.04    7.18
  -1   2 -10   72.20    7.94
  -1   2  -9   28.52    6.04
  -1   2  -8   22.41    4.98
  -1   2  -7  576.46   17.77
  -1   2  -6  423.51   13.63
  -1   2  -5  197.42    8.20
  -1   2  -4   -1.90    2.28
  -1   2  -3   23.55    5.66
  -1   2  -2 3368.23  115.38
  -1   2  -1 3278.33   62.48
  -1   2   0  413.14   10.29
  -1   2   1 2685.28   54.54
  -1   2   2 1562.03   58.53
  -1   2   7  213.64   11.96
  -1   2   8   28.11    4.98
  -1   2   9   -0.76    3.46
  -1   2  10   18.23    7.14
  -1   2  11    5.28    6.08
  -1   3 -12    7.56   15.53
  -1   3 -11   -4.18   12.53
  -1   3 -10   12.88   11.05
  -1   3  -9  118.69   14.43
  -1   3  -8   15.50    8.74
  -1   3  -7   -6.04    8.32
  -1   3  -6   -7.98    7.60
  -1   3  -5  114.89   10.44
  -1   3  -4   37.94    7.94
  -1   3  -3 2142.28   79.38
  -1   3  -2    6.42    2.28
  -1   3  -1 1222.34   25.90
  -1   3   0  108.70    4.48
  -1   3   1  320.78   11.17
  -1   3   2  138.55    9.65
  -1   3   3   13.71    4.63
  -1   4 -11  -18.53   17.47
  -1   4 -10   -3.00   15.15
  -1   4  -9  159.48   19.18
  -1   4  -8   16.75   12.61
  -1   4  -7   53.40   12.27
  -1   4  -6   28.94    8.39
  -1   4  -5    6.42    9.08
  -1   4  -4   22.41    7.22
  -1   4  -3   68.29    9.34
  -1   4  -2  200.72    6.61
  -1   4  -1   48.96    4.10
  -1   4   0   71.55    4.29
  -1   4   1  476.42   13.60
  -1   4   2  481.55   15.38
  -1   4   3   20.43    6.53
  -1   5  -9   22.41   11.81
  -1   5  -8   25.07   15.61
  -1   5  -7   61.38   15.88
  -1   5  -6   27.69    9.84
  -1   5  -5    4.60    9.53
  -1   5  -4   14.43   11.39
  -1   5  -3   23.17   11.43
  -1   5  -2   79.68    6.61
  -1   5  -1   -8.77    3.46
  -1   5   0   92.67    6.00
  -1   5   1  875.17   24.23
  -1   5   2  556.06   16.56
  -1   5   3  110.33    7.79
  -1   5   4   14.74    9.12
  -1   6  -6   24.69   16.26
  -1   6  -5   -3.42   14.09
  -1   6  -4   13.29   13.63
  -1   6  -3   12.88   13.98
  -1   6  -2    0.76   12.23
  -1   6  -1   10.22   13.33
  -1   6   0  103.87    9.95
  -1   6   1    3.80    6.08
  -1   6   2    5.66    7.60
  -1   6   3  278.92   15.61
  -1   6   4   35.32   11.36
  -1   6   5   70.57   14.74
  -1   6   6   36.50   14.13
  -1   6   7   54.27   16.37
   0  -6  -7    0.00    3.80
   0  -6  -6   -6.04   12.46
   0  -6  -5    1.90   12.19
   0  -6  -4   -9.12   11.77
   0  -6  -3  -33.04   11.43
   0  -6  -2   32.59   12.23
   0  -5 -10    6.42   15.12
   0  -5  -9   28.94    8.39
   0  -5  -8   19.75    8.32
   0  -5  -7   -2.70   11.05
   0  -5  -6   -3.42    9.08
   0  -5  -5   87.89    9.12
   0  -5  -4   19.07    7.14
   0  -5  -3   65.74   12.65
   0  -5  -2  721.20   39.76
   0  -5  -1  245.50   20.77
   0  -5   3   75.54    7.10
   0  -5   4   26.89    4.86
   0  -4 -12    4.60   10.71
   0  -4 -11   -3.42   14.43
   0  -4 -10   16.75    8.28
   0  -4  -9   62.89    8.36
   0  -4  -8   14.74    6.15
   0  -4  -7   -3.42    4.98
   0  -4  -6  131.30    9.84
   0  -4  -5   35.32    5.77
   0  -4  -4  281.54   13.07
   0  -4  -3   71.55    6.91
   0  -4  -2  374.48   24.16
   0  -4  -1  162.44   13.90
   0  -4   0    7.22    7.98
   0  -4   1  154.12   13.56
   0  -4   2  385.91   24.50
   0  -4   3   34.18    9.80
   0  -4   4  309.69   12.34
   0  -4   5   33.73    4.98
   0  -4   6  140.87   10.18
   0  -3 -13   20.96   16.41
   0  -3 -12   25.07    9.57
   0  -3 -11   24.69    8.70
   0  -3 -10   53.40    5.96
   0  -3  -9    4.18    4.14
   0  -3  -8  107.10    8.05
   0  -3  -7    9.12    4.60
   0  -3  -6  291.46   11.96
   0  -3  -5   27.69    4.10
   0  -3  -4   46.79    4.52
   0  -3  -3  248.58    9.84
   0  -3  -2  985.69   39.16
   0  -3  -1   18.23    5.66
   0  -3   0    3.00    3.80
   0  -3   1   19.07    6.46
   0  -3   2 1077.07   40.94
   0  -3   3  228.11    8.85
   0  -3   4   59.25    4.52
   0  -3   5   31.07    2.62
   0  -3   6  291.46    9.31
   0  -3   7   -9.49    8.39
   0  -2 -14    6.84   15.99
   0  -2 -13    4.60    9.19
   0  -2 -12   44.93    8.36
   0  -2 -11    6.84    6.42
   0  -2 -10  170.00   10.18
   0  -2  -9  275.05   13.56
   0  -2  -8   10.60    4.56
   0  -2  -7  -10.98    5.28
   0  -2  -6   46.79    6.95
   0  -2  -5  725.37   30.46
   0  -2  -4 2535.94   64.76
   0  -2  -3  199.09    8.24
   0  -2  -2   30.42    3.00
   0  -2  -1  536.01   24.38
   0  -2   0  309.69   13.03
   0  -2   1  547.82   21.88
   0  -2   2   41.85    5.81
   0  -2   3  208.55    5.62
   0  -2   4 2611.07   61.76
   0  -2   5  786.45   21.88
   0  -2   6   30.00    5.96
   0  -2   7   -9.12    6.49
   0  -2   8    8.77    3.46
   0  -2   9  286.14   11.85
   0  -2  10  172.54   11.28
   0  -1 -14   35.78   10.71
   0  -1 -13  185.57   14.85
   0  -1 -12   17.05    6.46
   0  -1 -11    0.00    3.80
   0  -1 -10   38.66    6.80
   0  -1  -9  121.69    8.58
   0  -1  -8  103.08    7.14
   0  -1  -7  353.67   12.46
   0  -1  -6    1.90    3.84
   0  -1  -5 1909.09   66.43
   0  -1  -4 2555.58   84.73
   0  -1  -3  569.92   24.19
   0  -1  -2 3986.96  130.42
   0  -1   0    1.52    1.52
   0  -1   2 4166.11   98.10
   0  -1   3  590.58   13.25
   0  -1   4 2573.35   53.40
   0  -1   5 1939.85   49.79
   0  -1   6    7.98    3.08
   0  -1   7  359.55   11.81
   0  -1   8  103.49    7.14
   0  -1   9  116.14    8.39
   0  -1  10   16.26    5.66
   0  -1  11   15.50    8.74
   0   0 -14  423.51   23.24
   0   0 -13   -9.12    5.66
   0   0 -12   14.01    6.11
   0   0 -11   -1.90    5.36
   0   0 -10   15.19    5.32
   0   0  -9    2.24    3.80
   0   0  -8    9.84    3.80
   0   0  -7   -0.76    3.84
   0   0  -6    2.24    3.04
   0   0  -5   -1.14    2.66
   0   0  -4   77.25    4.10
   0   0  -3    3.42    1.86
   0   0  -2    3.80    2.28
   0   0   1   -0.76    0.76
   0   0   2    1.90    2.28
   0   0   3   -2.70    2.28
   0   0   4   61.07    5.17
   0   0   5   -2.70    3.08
   0   0   6   -4.94    4.60
   0   0   7    0.00    3.80
   0   0   8    4.18    5.73
   0   0   9   -3.80    6.46
   0   0  10   -6.04    5.66
   0   0  11    3.42    5.36
   0   0  12   17.39   11.70
   0   1 -14   53.40   11.39
   0   1 -13  175.62   13.94
   0   1 -12    9.12    6.11
   0   1 -11    3.42    6.08
   0   1 -10   25.86    6.15
   0   1  -9  120.81    7.71
   0   1  -8   90.43    6.30
   0   1  -7  344.93   12.31
   0   1  -6   11.77    3.49
   0   1  -5 1931.27   49.68
   0   1  -4 2528.08   62.70
   0   1  -3  592.48   16.14
   0   1  -2 4100.98  137.30
   0   1   0    0.38    2.32
   0   1   2 4033.87  136.16
   0   1   3  523.47   22.29
   0   1   4 2479.32   85.38
   0   1   5 1921.01   68.33
   0   1   6    6.42    4.14
   0   1   7  352.22   18.31
   0   1   8  101.14   10.60
   0   1   9  135.36   11.77
   0   1  10   19.41    7.90
   0   1  11   -9.12    8.70
   0   1  12   -1.52    9.87
   0   2 -14   26.89   10.71
   0   2 -13   21.34    9.19
   0   2 -12   41.36    9.04
   0   2 -11   -1.14    6.49
   0   2 -10  200.72   11.58
   0   2  -9  292.10   13.33
   0   2  -8   22.79    5.39
   0   2  -7   -4.18    3.84
   0   2  -6   39.12    4.14
   0   2  -5  698.33   27.80
   0   2  -4 2477.38   87.32
   0   2  -3  222.87   12.80
   0   2  -2   33.04    4.94
   0   2  -1  521.69   14.24
   0   2   0  311.74   14.47
   0   2   1  553.29   25.67
   0   2   2   29.13    4.63
   0   2   5  733.81   31.68
   0   2   6   28.94    5.24
   0   2   7    0.38    4.22
   0   2   8    2.24    4.52
   0   2   9  281.54   18.95
   0   2  10  182.91   15.80
   0   2  11   -6.42    8.01
   0   3 -13  -20.43   13.22
   0   3 -12    6.84   12.53
   0   3 -11    6.04   10.25
   0   3 -10   73.53   11.36
   0   3  -9   10.22    7.22
   0   3  -8  103.87   13.90
   0   3  -7   -3.00    7.56
   0   3  -6  312.42   19.29
   0   3  -5   31.49    8.74
   0   3  -4   69.24    9.08
   0   3  -3  252.26   15.46
   0   3  -2  984.47   25.67
   0   3  -1    9.49    2.66
   0   3   0    4.60    5.70
   0   3   1    5.28    4.94
   0   3   2  966.20   37.56
   0   3  10   61.38   12.23
   0   4 -11  -25.86   14.47
   0   4 -10   34.87   14.51
   0   4  -9   63.84   16.18
   0   4  -8   18.23   10.98
   0   4  -7   -0.38   10.37
   0   4  -6  145.04   15.04
   0   4  -5   52.83   11.32
   0   4  -4  266.09   19.71
   0   4  -3   51.73    9.80
   0   4  -2  364.76   12.65
   0   4  -1  175.62    8.77
   0   4   0   22.79    4.48
   0   4   1  165.44   12.53
   0   4   2  377.52   18.19
   0   5 -10    6.04   15.50
   0   5  -9    6.84   15.15
   0   5  -8   29.55   15.88
   0   5  -7    4.18    9.08
   0   5  -6   -2.24   11.36
   0   5  -5   90.09   15.15
   0   5  -4   30.42    3.46
   0   5  -3   84.62    6.80
   0   5  -2  767.99   25.94
   0   5  -1  244.29   10.37
   0   5   0    0.00    3.80
   0   5   1  247.97   11.66
   0   5   2  782.08   26.17
   0   6  -7    7.56   16.29
   0   6  -6   -4.60   16.03
   0   6  -5   -6.04   15.88
   0   6  -4   -7.22   14.47
   0   6  -3   -7.56   13.29
   0   6  -2   14.43   13.63
   0   6  -1   89.71   16.26
   0   6   0  805.13   48.65
   0   6   1   75.54    9.15
   0   6   2   14.74    6.87
   0   6   3    9.49   11.05
   0   6   4   -6.42   11.36
   1  -6  -7   46.26   14.05
   1  -6  -6   25.48    9.04
   1  -6  -5   74.86    9.80
   1  -6  -4   44.44    9.08
   1  -6  -3  301.52   23.70
   1  -5 -10  -25.86   13.67
   1  -5  -9   13.29   14.77
   1  -5  -8   19.07    8.36
   1  -5  -7   29.13    7.56
   1  -5  -6   -3.80    5.32
   1  -5  -5   30.42    5.36
   1  -5  -4    7.98    4.52
   1  -5  -3  105.47    9.19
   1  -5  -2  526.13   20.55
   1  -5  -1  843.19   28.29
   1  -5   0   77.25    5.81
   1  -5   1   -1.90    2.66
   1  -4 -12   58.94   17.96
   1  -4 -11   -4.94   13.67
   1  -4 -10  -12.57   11.05
   1  -4  -9   14.01    5.70
   1  -4  -8    7.56    4.18
   1  -4  -7   85.34    6.11
   1  -4  -6   15.50    4.60
   1  -4  -5 1025.22   26.21
   1  -4  -4   34.18    4.10
   1  -4  -3   34.64    7.56
   1  -4  -2  527.92   26.85
   1  -4  -1  440.53   23.74
   1  -4   0   47.85    9.42
   1  -4   1   44.93    9.15
   1  -4   2  173.57   16.45
   1  -4   3   74.21   11.74
   1  -4   4   24.69    9.87
   1  -4   5    2.24    3.80
   1  -4   6   25.48    5.32
   1  -4   7   59.25    8.09
   1  -3 -13   24.69   10.67
   1  -3 -12   10.22    9.84
   1  -3 -11  133.54    9.91
   1  -3 -10   15.19    4.86
   1  -3  -9    5.66    3.42
   1  -3  -8   37.22    4.52
   1  -3  -7  100.34    5.85
   1  -3  -6   22.79    3.34
   1  -3  -5   26.89    3.42
   1  -3  -4  373.76   10.56
   1  -3  -3   25.07    5.28
   1  -3  -2  158.98   10.82
   1  -3  -1  299.47   17.55
   1  -3   0  117.81   10.14
   1  -3   1 1203.35   44.63
   1  -3   2    6.04    6.42
   1  -3   3 2237.12   58.98
   1  -3   4   43.37    4.63
   1  -3   5  129.97    7.10
   1  -3   6    1.52    3.00
   1  -2 -14   -9.49   14.05
   1  -2 -13   11.36   13.25
   1  -2 -12  101.52    8.62
   1  -2 -11    7.56    4.94
   1  -2 -10   -8.32    5.28
   1  -2  -9   -4.18    4.56
   1  -2  -8   13.29    4.56
   1  -2  -7  215.35    8.58
   1  -2  -6  272.47    7.71
   1  -2  -5  806.23   18.80
   1  -2  -4  224.00    6.99
   1  -2  -3  432.40   10.52
   1  -2  -2 1599.21   40.52
   1  -2  -1 2687.29   64.64
   1  -2   0  427.54   12.08
   1  -2   1 3334.39   78.77
   1  -2   2 3368.23   79.19
   1  -2   3   22.07    3.49
   1  -2   4    1.90    5.73
   1  -2   5  198.52   14.81
   1  -2   6  415.54   12.72
   1  -2   7  583.98   17.89
   1  -2   8   20.43    3.87
   1  -2   9   18.53    4.86
   1  -2  10   59.86    6.95
   1  -1 -14  -18.53   15.61
   1  -1 -13    9.84    6.84
   1  -1 -12    4.60    5.70
   1  -1 -11   27.27    6.53
   1  -1 -10   81.77    7.06
   1  -1  -9   12.88    4.18
   1  -1  -8  447.93   15.69
   1  -1  -7  707.64   22.83
   1  -1  -6  241.25    8.47
   1  -1  -5  644.82   17.81
   1  -1  -4  494.46   14.74
   1  -1  -1 3305.19   62.74
   1  -1   0 1345.20   27.16
   1  -1   1   40.37    1.97
   1  -1   2 2088.51   78.39
   1  -1   3    0.76    4.22
   1  -1   4  400.57   19.52
   1  -1   5   29.13    5.70
   1  -1   6  653.75   26.89
   1  -1   7  439.73   22.07
   1  -1   8  139.46   13.33
   1  -1   9   62.29   12.91
   1  -1  11   16.26    7.22
   1   0 -14  -11.77    9.08
   1   0 -13   -3.00    7.18
   1   0 -12   -0.76    6.11
   1   0 -11    4.18    4.14
   1   0 -10   -1.90    4.60
   1   0  -9   91.19    6.68
   1   0  -8    0.00    3.80
   1   0  -7 2240.80   57.20
   1   0  -6    2.70    2.70
   1   0  -5  473.87   14.43
   1   0  -4    0.76    1.52
   1   0  -2    2.24    1.10
   1   0  -1    0.76    1.18
   1   0   0    0.76    1.52
   1   0   2    0.00    3.80
   1   0   3 1231.91   45.16
   1   0   4   -4.60    3.42
   1   0   5   14.01    4.52
   1   0   6   -1.90    5.73
   1   0   7  432.40   22.71
   1   0   8   -6.42    6.04
   1   0   9   12.88    8.66
   1   0  10   -4.60    9.19
   1   1 -14   -7.56    7.94
   1   1 -13    3.42    6.84
   1   1 -12   16.75    7.18
   1   1 -11   19.41    6.53
   1   1 -10   82.83    6.72
   1   1  -9    5.28    4.56
   1   1  -8  455.38   16.64
   1   1  -7  679.91   21.34
   1   1  -6  251.05    9.87
   1   1  -5  621.27   18.46
   1   1  -4  518.12   15.08
   1   1  -1 3271.65  111.47
   1   1   0 1318.20   45.27
   1   1   1   47.06    3.76
   1   1   2 2031.92   73.79
   1   1   3   -5.66    3.42
   1   1   4  373.00   18.80
   1   1   5   26.28    4.18
   1   1   6  583.03   25.41
   1   1   7  396.70   20.17
   1   1   8  133.54   10.82
   1   1   9   72.20   10.94
   1   1  10  149.79   17.17
   1   2 -14    5.28   12.46
   1   2 -13   10.60   12.19
   1   2 -12  102.70   15.00
   1   2 -11  -12.15    8.70
   1   2 -10    1.90    9.15
   1   2  -9  -10.98    7.22
   1   2  -8   22.79    8.01
   1   2  -7  216.48   13.18
   1   2  -6  260.39   13.82
   1   2  -5  822.94   21.23
   1   2  -4  240.64    8.47
   1   2  -3  405.28   18.84
   1   2  -2 1575.93   60.35
   1   2  -1 2727.86   93.66
   1   2   0  426.74   20.93
   1   2   1 3209.52  108.20
   1   2   3   19.75    4.14
   1   2   4    0.38    4.63
   1   2   6  393.58   20.89
   1   2   7  613.52   31.86
   1   2   8   11.77    6.84
   1   2   9   10.60    8.36
   1   2  10   61.07   12.80
   1   3 -13   12.15   10.60
   1   3 -12  -13.71   11.85
   1   3 -11  147.89   18.00
   1   3 -10   54.54   13.52
   1   3  -9   11.36   10.63
   1   3  -8   39.88   10.60
   1   3  -7  118.69   12.31
   1   3  -6   21.34    7.22
   1   3  -5   22.07    3.11
   1   3  -4  355.15   20.59
   1   3  -3   19.07    5.77
   1   3  -2  152.68    5.77
   1   3  -1  334.15   18.53
   1   3   0  113.22    9.95
   1   3   1 1196.59   45.84
   1   3   7   11.77    6.42
   1   3   8   19.07    8.66
   1   3   9   93.43   12.80
   1   4 -12   25.48   18.31
   1   4 -11  -15.50    9.84
   1   4 -10   -5.28   13.25
   1   4  -9   -4.18    7.56
   1   4  -8   13.29   10.67
   1   4  -7  104.67   13.56
   1   4  -6   40.60   10.94
   1   4  -5 1057.96   29.17
   1   4  -4   22.79    9.49
   1   4  -3   24.69    6.76
   1   4  -2  501.41   15.72
   1   4  -1  467.11   15.15
   1   4   0   52.26    9.00
   1   4   1   39.38    9.04
   1   5 -10   20.09   16.79
   1   5  -9   37.68   15.53
   1   5  -8   14.01   14.01
   1   5  -7   26.28   10.18
   1   5  -6    0.00    3.80
   1   5  -5   36.50   10.37
   1   5  -4    4.94   10.63
   1   5  -3   93.05   12.42
   1   5  -2  548.73   18.27
   1   5  -1  894.88   27.99
   1   5   0   80.37    6.99
   1   5   1    4.60    9.53
   1   6  -7   44.93   17.24
   1   6  -6   42.61   18.31
   1   6  -5   78.96   19.75
   1   6  -4   51.16   12.84
   1   6  -3  263.54   25.94
   1   6  -2   10.60   10.29
   1   6  -1    7.98   12.88
   1   6   0   58.07   15.15
   1   6   1   27.69   14.77
   1   6   2  -10.98    7.63
   2  -6  -5    9.49    9.49
   2  -6  -4  -10.60   10.67
   2  -5 -10   16.75   11.47
   2  -5  -9   61.07   12.19
   2  -5  -8   91.19   15.99
   2  -5  -7    7.56    5.66
   2  -5  -6   79.30    7.98
   2  -5  -5  146.94    8.01
   2  -5  -4  144.13    7.48
   2  -5  -3   -3.42    5.36
   2  -5  -2    2.70    4.60
   2  -5  -1   -1.14    3.42
   2  -5   0    7.56    9.84
   2  -4 -12   -9.49   14.77
   2  -4 -11   19.07   16.33
   2  -4 -10  -13.71   11.85
   2  -4  -9   34.18   11.85
   2  -4  -8   86.40    7.98
   2  -4  -7   10.98    3.76
   2  -4  -6   28.94    3.76
   2  -4  -5  673.84   18.23
   2  -4  -4 1290.02   37.79
   2  -4  -3  104.67    6.76
   2  -4  -2   62.59    4.94
   2  -4  -1  204.07    8.93
   2  -4   0   89.71   10.71
   2  -4   1   85.34   11.51
   2  -4   2    3.00    5.28
   2  -4   3   38.66    5.58
   2  -4   4   37.22    6.19
   2  -4   5    3.42    4.98
   2  -4   6  261.64   17.01
   2  -4   7    4.18    8.36
   2  -3 -13    0.38   11.17
   2  -3 -12    7.98   14.43
   2  -3 -11    7.22   11.43
   2  -3 -10   48.12    5.39
   2  -3  -9    1.52    3.00
   2  -3  -8  372.24   11.28
   2  -3  -7  262.90    8.20
   2  -3  -6    4.18    2.32
   2  -3  -5    5.28    2.24
   2  -3  -4 1249.76   27.57
   2  -3  -3   27.27    4.06
   2  -3  -2  673.84   20.24
   2  -3  -1  111.17    5.36
   2  -3   0 2549.69   92.52
   2  -3   1  133.54    7.22
   2  -3   2  438.10   15.50
   2  -3   3   35.78    5.36
   2  -3   4   30.84    4.98
   2  -3   5    6.04    3.84
   2  -3   6    3.00    5.70
   2  -3   7  126.02   11.39
   2  -2 -14   37.68   18.19
   2  -2 -13    9.84   10.63
   2  -2 -12   -2.24   12.12
   2  -2 -11    0.00    3.80
   2  -2 -10    3.00    4.14
   2  -2  -9    6.42    2.66
   2  -2  -8   41.09    3.00
   2  -2  -7   57.77    2.96
   2  -2  -6 1548.21   32.21
   2  -2  -5 4269.91   78.96
   2  -2  -4 2791.32   55.60
   2  -2  -3  133.54    5.39
   2  -2  -2    0.76    1.90
   2  -2  -1 2296.52   48.58
   2  -2   0 1136.70   23.66
   2  -2   1  596.28   13.33
   2  -2   2  238.25    6.61
   2  -2   3  139.01    5.05
   2  -2   4  292.10   19.33
   2  -2   5   -4.60    6.84
   2  -2   6   82.49   10.63
   2  -2   7  131.75   12.99
   2  -1 -14   26.89   16.79
   2  -1 -13   40.37   15.12
   2  -1 -12   -1.52    4.94
   2  -1 -11   19.07    4.60
   2  -1 -10    2.70    3.46
   2  -1  -9  355.15   13.94
   2  -1  -8    7.56    3.00
   2  -1  -7    0.76    1.90
   2  -1  -6 3716.09   87.92
   2  -1  -5 3876.97  135.89
   2  -1  -4  577.41   16.86
   2  -1  -3    2.24    2.28
   2  -1  -2 7114.21  170.95
   2  -1  -1   52.83    2.54
   2  -1   0 1384.10   29.02
   2  -1   1  252.91    8.66
   2  -1   2   33.73    4.52
   2  -1   3  654.77   26.93
   2  -1   4  741.21   32.89
   2  -1   5 1227.81   54.61
   2  -1   6   57.46    9.76
   2  -1   7    7.22    8.39
   2  -1   8  938.56   45.39
   2   0 -14   -7.22    9.84
   2   0 -13    6.04    5.66
   2   0 -12   18.23    5.66
   2   0 -11   -2.24    4.52
   2   0 -10  880.94   30.08
   2   0  -9   -3.00    4.14
   2   0  -8  427.54   15.31
   2   0  -7   -3.42    3.04
   2   0  -6   44.17    4.14
   2   0  -5    1.52    1.90
   2   0  -4   15.19    2.28
   2   0  -3   -1.14    1.56
   2   0  -2 2969.10   72.20
   2   0  -1    4.94    1.90
   2   0   0 2774.88   98.56
   2   0   1    0.38    2.32
   2   0   2  511.93   22.03
   2   0   3    0.76    4.22
   2   0   4 5021.11  168.48
   2   0   5   -0.38    3.46
   2   0   6  458.72   24.19
   2   0   7   10.98    7.22
   2   0   8 1015.27   52.15
   2   0   9  -14.74    9.12
   2   1 -14   19.41   11.32
   2   1 -13   20.43   10.22
   2   1 -12   12.15    6.53
   2   1 -11   24.31    6.15
   2   1 -10    6.04    5.28
   2   1  -9  328.49   19.79
   2   1  -8   12.88    5.73
   2   1  -7   -1.90    4.60
   2   1  -6 3737.51   90.54
   2   1  -5 3908.61   95.03
   2   1  -4  582.08   16.94
   2   1  -3    5.66    2.24
   2   1  -2 7006.12  231.64
   2   1   0 1353.79   50.21
   2   1   1  283.52   12.46
   2   1   2   38.40    5.32
   2   1   3  589.64   23.66
   2   1   4  719.11   28.22
   2   1   5 1163.13   50.51
   2   1   6   42.88    6.87
   2   1   7   -3.00    6.00
   2   1   8  926.63   47.47
   2   1   9  775.55   41.25
   2   2 -14   12.57   12.57
   2   2 -13   26.89   12.53
   2   2 -12   25.07   10.94
   2   2 -11   10.22    9.08
   2   2 -10    0.38    8.05
   2   2  -9   13.71    7.94
   2   2  -8   48.69    8.70
   2   2  -7   68.59    5.81
   2   2  -6 1535.94   42.77
   2   2  -5 4231.78   98.90
   2   2  -4 2845.14   97.72
   2   2  -3  132.21    4.94
   2   2  -2    1.14    1.94
   2   2  -1 2149.50   79.53
   2   2   3  132.66   11.20
   2   2   4  292.10   16.67
   2   2   5    8.77    5.66
   2   2   6   81.43    9.84
   2   2   7  106.27   11.24
   2   2   8   59.25   11.09
   2   3 -13    3.42    9.87
   2   3 -12   12.15   12.50
   2   3 -11   -9.49   10.22
   2   3 -10   46.26   12.46
   2   3  -9    5.66   10.56
   2   3  -8  358.07   22.14
   2   3  -7  282.87   11.81
   2   3  -6    4.94    3.38
   2   3  -5  -12.88    7.56
   2   3  -4 1284.44   50.29
   2   3  -3   24.69    7.94
   2   3  -2  721.20   30.35
   2   3  -1  117.81    9.31
   2   3   0 2456.07   98.52
   2   3   6   -9.84    8.32
   2   3   7  116.98   13.90
   2   4 -12   14.74   16.29
   2   4 -11   11.77   14.05
   2   4 -10    7.22   12.88
   2   4  -9    3.00   11.36
   2   4  -8  101.52   14.93
   2   4  -7    3.80    3.80
   2   4  -6   17.39    4.86
   2   4  -5  643.83   35.59
   2   4  -4 1340.91   59.93
   2   4  -3  103.49   13.10
   2   4  -2   61.38   10.67
   2   4  -1  231.68   18.38
   2   4   0   60.46   10.29
   2   5 -10   -5.66   15.12
   2   5  -9   50.89   18.91
   2   5  -8   83.18   19.90
   2   5  -7    9.12   12.95
   2   5  -6   96.47   16.86
   2   5  -5  182.91   20.02
   2   5  -4  174.06   18.50
   2   5  -3   -1.52   10.56
   2   5  -2   -0.38    2.32
   2   5  -1   -0.76    9.57
   2   5   0   -4.60    9.53
   2   6  -7    3.42   16.75
   2   6  -6   12.15   11.81
   2   6  -5   12.88   14.81
   2   6  -4   -4.60   14.13
   2   6  -3  146.45   22.18
   2   6  -2   17.39   14.77
   2   6  -1   -9.49   13.33
   2   6   0   24.69   11.43
   3  -5  -9   -9.84   13.71
   3  -5  -8   -6.04   11.01
   3  -5  -7    1.90    9.53
   3  -5  -6   14.74    5.24
   3  -5  -5   20.09    5.77
   3  -5  -4   13.71    5.77
   3  -5  -3   65.74    6.30
   3  -5  -2    9.84    9.04
   3  -5  -1  -13.71    9.53
   3  -4 -11   18.53   15.95
   3  -4 -10   10.60   13.33
   3  -4  -9    4.18   10.60
   3  -4  -8  249.19   22.14
   3  -4  -7  145.99    8.01
   3  -4  -6  173.04    7.18
   3  -4  -5   49.75    4.67
   3  -4  -4   32.59    5.77
   3  -4  -3  234.03   10.75
   3  -4  -2  129.55   11.55
   3  -4  -1    5.28    6.80
   3  -4   0   86.40   11.24
   3  -4   1    5.66    7.98
   3  -4   2   39.38    6.34
   3  -4   3   18.53    6.87
   3  -4   4   34.64    8.01
   3  -4   5   21.69    9.46
   3  -4   6  267.34   20.40
   3  -3 -13   -7.56   17.01
   3  -3 -12    9.12   14.01
   3  -3 -11   15.95   13.71
   3  -3 -10   21.34    8.81
   3  -3  -9   20.09   10.29
   3  -3  -8    6.84    8.74
   3  -3  -7 3132.72  115.61
   3  -3  -6  135.36    4.52
   3  -3  -5   22.41    2.58
   3  -3  -4   57.77    4.44
   3  -3  -3  332.02   12.08
   3  -3  -2   20.09    5.77
   3  -3  -1   91.57    8.58
   3  -3   0   16.26    3.76
   3  -3   1   19.07    3.42
   3  -3   2    2.24    3.04
   3  -3   3   33.50    3.84
   3  -3   4  163.92    6.99
   3  -3   5    6.42    2.66
   3  -3   6    4.18    2.32
   3  -3   7  864.84   43.56
   3  -3   8   44.44   12.46
   3  -2 -14   -4.94   15.15
   3  -2 -13    3.42   14.85
   3  -2 -12   51.99   15.19
   3  -2 -11   31.49   13.56
   3  -2 -10  118.27   14.39
   3  -2  -9  530.61   31.41
   3  -2  -8 1273.31   54.24
   3  -2  -7  139.01   11.96
   3  -2  -6  228.11   15.31
   3  -2  -5 1073.23   44.70
   3  -2  -4    9.49    1.56
   3  -2  -3  706.61   19.67
   3  -2  -2 1252.53   27.57
   3  -2  -1   28.52    3.34
   3  -2   0  133.12    5.85
   3  -2   1   68.59    4.52
   3  -2   2  256.63    8.74
   3  -2   3   23.17    4.14
   3  -2   4   12.88    5.32
   3  -2   5  440.53   30.27
   3  -2   6 1034.00   48.88
   3  -1 -14  -21.34   14.39
   3  -1 -13   50.06   17.93
   3  -1 -12   65.74   13.25
   3  -1 -11   48.69    5.43
   3  -1 -10   32.40    3.76
   3  -1  -9    7.22    2.62
   3  -1  -8   55.15    3.19
   3  -1  -7   66.35    9.19
   3  -1  -6   12.57    4.56
   3  -1  -5 1796.67   66.08
   3  -1  -4  446.30   20.59
   3  -1  -3 2752.35   53.17
   3  -1  -2  821.81   18.99
   3  -1  -1  115.72    4.60
   3  -1   0   29.55    3.80
   3  -1   1   47.59    4.29
   3  -1   2 2136.89   77.48
   3  -1   3  257.24   15.61
   3  -1   4   99.96    9.76
   3  -1   5 1299.86   59.02
   3  -1   6  439.73   26.97
   3  -1   7   88.61   12.46
   3   0 -13   36.73   11.36
   3   0 -12    5.28    5.66
   3   0 -11   55.72    7.25
   3   0 -10   -3.00    3.38
   3   0  -9  319.37   14.62
   3   0  -8    0.00    3.80
   3   0  -7   -0.76    3.04
   3   0  -6   -0.76    2.28
   3   0  -5  655.76   17.96
   3   0  -4   -0.38    4.63
   3   0  -3   -0.76    2.66
   3   0  -2   -0.38    1.94
   3   0  -1 1037.76   28.86
   3   0   0    2.24    1.86
   3   0   1 5577.02  195.03
   3   0   2   -4.94    4.94
   3   0   3 2655.05   96.39
   3   0   4    8.32    6.08
   3   0   5  425.94   24.12
   3   0   6    8.77    7.29
   3   0   7   30.84   11.47
   3   1 -13   15.95    9.49
   3   1 -12   60.46    9.38
   3   1 -11   58.37    9.53
   3   1 -10   19.41    6.87
   3   1  -9   -5.28    5.28
   3   1  -8   56.59    5.28
   3   1  -7   70.22    5.24
   3   1  -6    7.22    3.46
   3   1  -5 1809.92   46.41
   3   1  -4  455.38   14.96
   3   1  -3 2703.47   68.90
   3   1  -2  811.78   31.11
   3   1  -1  125.14    8.74
   3   1   0   38.40    4.82
   3   1   1   40.60    6.46
   3   1   2 2005.63   69.81
   3   1   3  202.39   12.19
   3   1   4  107.90    9.31
   3   1   5 1189.87   52.45
   3   1   6  435.63   26.85
   3   1   7   65.40   11.01
   3   2 -13  -15.19    9.42
   3   2 -12   75.20   12.15
   3   2 -11   36.50    9.87
   3   2 -10  113.22   12.88
   3   2  -9  575.54   20.59
   3   2  -8 1339.51   35.66
   3   2  -7  152.18    8.17
   3   2  -6  210.22   10.18
   3   2  -5 1016.53   38.51
   3   2  -4    1.90    2.66
   3   2  -3  686.03   20.43
   3   2  -2 1204.72   33.80
   3   2   2  254.77   18.04
   3   2   3   19.75    6.76
   3   2   4   26.28    7.98
   3   2   5  427.54   24.99
   3   2   6  952.95   44.51
   3   2   7  500.53   30.54
   3   3 -13   -4.18   14.05
   3   3 -12   -7.22   11.43
   3   3 -11   22.79   11.36
   3   3 -10   25.07   10.33
   3   3  -9   17.39    5.36
   3   3  -8    6.84    4.60
   3   3  -7 3033.18   79.42
   3   3  -6  141.78    7.90
   3   3  -5   21.34    8.28
   3   3  -4   38.66    9.19
   3   3  -3  302.85   10.86
   3   3  -2   12.15    6.53
   3   3   5   17.39   10.56
   3   4 -11   25.48   14.74
   3   4 -10   -5.66   13.25
   3   4  -9   28.11   14.47
   3   4  -8  292.79   14.66
   3   4  -7  135.36    9.99
   3   4  -6  164.45   15.00
   3   4  -5   54.27    9.76
   3   4  -4   47.06   10.18
   3   4  -3  233.46    7.75
   3   4  -2  110.33   11.05
   3   4  -1   25.07   10.33
   3   5  -9   33.50   14.89
   3   5  -8   -0.76   15.65
   3   5  -7   23.17   14.43
   3   5  -6  -15.50   12.88
   3   5  -5   -3.00   12.46
   3   5  -4  -15.50   11.81
   3   5  -3   53.40   13.98
   3   5  -2   19.41   12.19
   3   5  -1   12.15    8.01
   3   6  -6   33.73   13.60
   3   6  -5   25.07   12.50
   3   6  -4   51.99   20.51
   3   6  -3   13.29   18.19
   3   6  -2    8.77   15.95
   4  -5  -9   12.88   17.74
   4  -5  -8   32.59   12.91
   4  -5  -7    9.84   10.25
   4  -5  -2    8.77    9.12
   4  -4 -11   40.37   16.83
   4  -4 -10   26.28   15.57
   4  -4  -9   77.59   15.12
   4  -4  -8   27.27   12.84
   4  -4  -7    3.42    8.01
   4  -4  -6   31.07    5.20
   4  -4  -5   47.59    4.82
   4  -4  -4    3.42    5.36
   4  -4  -3  107.48   10.52
   4  -4  -2    4.94    5.70
   4  -4  -1   62.59    9.57
   4  -4   0   43.64    9.80
   4  -4   1   65.10    7.86
   4  -4   2    6.84    6.42
   4  -4   3  191.46   19.94
   4  -4   4    6.42   11.74
   4  -4   5  136.27   17.28
   4  -3 -12   13.71   16.75
   4  -3 -11    3.42   13.71
   4  -3 -10  933.77   51.20
   4  -3  -9   48.12   12.15
   4  -3  -8    0.76    8.39
   4  -3  -7   14.43    9.19
   4  -3  -5    0.38    1.52
   4  -3  -4   14.43    3.84
   4  -3  -3    8.77    4.63
   4  -3  -2   -1.90    3.84
   4  -3  -1    7.56    3.76
   4  -3   0   12.88    3.76
   4  -3   1    1.90    3.46
   4  -3   2    7.98    3.84
   4  -3   3   30.84    4.56
   4  -3   4 3621.63   93.81
   4  -3   5  166.43    9.57
   4  -3   6   16.26    4.56
   4  -2 -13  -25.07   10.56
   4  -2 -12   33.50   16.03
   4  -2 -11   97.23   17.70
   4  -2 -10   87.89   15.34
   4  -2  -9  569.92   32.55
   4  -2  -5  343.49   20.24
   4  -2  -4   24.31    2.70
   4  -2  -3   91.95    4.48
   4  -2  -2   86.40    5.09
   4  -2  -1  569.01   15.80
   4  -2   0  107.90    5.66
   4  -2   1   78.28    5.17
   4  -2   2  654.77   16.94
   4  -2   3  754.01   24.61
   4  -2   4   31.07    5.66
   4  -2   5  636.92   22.64
   4  -1  -7   20.96    8.74
   4  -1  -6  437.26   22.83
   4  -1  -5  795.22   32.97
   4  -1  -4  111.96    8.24
   4  -1  -3   -1.90    1.90
   4  -1  -2   20.09    2.62
   4  -1  -1  833.05   24.76
   4  -1   0 1401.53   37.94
   4  -1   1   16.26    4.86
   4  -1   2   20.09    5.24
   4  -1   3   -0.38    7.67
   4  -1   4   25.07    9.19
   4  -1   5   32.40   10.22
   4   0 -11   -3.42    4.98
   4   0 -10    6.04    4.48
   4   0  -9    0.76    3.46
   4   0  -8  359.55   11.81
   4   0  -7    0.38    6.91
   4   0  -6  656.75   27.95
   4   0  -5   -7.22    6.08
   4   0  -4 1695.72   46.56
   4   0  -3   -3.00    3.38
   4   0  -2  497.91   15.65
   4   0  -1    1.14    2.66
   4   0   0  809.58   24.38
   4   0   1   -5.28    4.94
   4   0   2 2820.22  109.69
   4   0   3   -1.90    4.22
   4   0   4    1.14    7.22
   4   0   5    3.42    7.56
   4   0   6   73.19   11.36
   4   1 -12   84.62   12.53
   4   1 -11    5.28    6.80
   4   1 -10   65.10    8.51
   4   1  -9   49.75    6.34
   4   1  -8   32.40    5.77
   4   1  -7   17.05    4.18
   4   1  -6  424.31   15.27
   4   1  -5  718.04   30.27
   4   1  -4   90.09    9.99
   4   1  -3    4.18    4.56
   4   1  -2   23.17    3.76
   4   1  -1  828.53   25.79
   4   1   0 1420.59   58.75
   4   1   1    7.98    6.08
   4   1   2   30.42    7.94
   4   1   3   -1.14    4.60
   4   1   4   24.31    8.66
   4   1   5   16.75    8.28
   4   2 -13   28.52   12.08
   4   2 -12   37.94   11.28
   4   2 -11  109.12   14.24
   4   2 -10  118.69   10.18
   4   2  -9  602.97   22.03
   4   2  -8  488.42   18.95
   4   2  -7  169.47    9.65
   4   2  -6   33.04    5.39
   4   2  -5  327.08   18.34
   4   2  -4   17.39    3.72
   4   2  -3   90.43    7.41
   4   2  -2   78.28    7.60
   4   2   1   70.22   10.14
   4   2   2  665.78   30.16
   4   2   3  767.99   38.89
   4   2   4   14.43    9.49
   4   3 -12    3.42   12.19
   4   3 -11    4.60   11.77
   4   3 -10  887.89   32.51
   4   3  -9   46.26    7.94
   4   3  -8    6.84    6.11
   4   3  -7   14.43    5.62
   4   3  -6    8.32    8.77
   4   3  -5   -5.28    4.94
   4   3  -4   -3.00    3.38
   4   3  -3    7.98    4.52
   4   3  -2    0.00    3.80
   4   4 -11   33.73   15.84
   4   4 -10   80.37   17.81
   4   4  -9   67.64   13.14
   4   4  -8    0.00    3.80
   4   4  -7    7.56    6.11
   4   4  -6   21.34   10.98
   4   4  -5   62.59   12.65
   4   4  -4   12.15    9.91
   4   4  -3   94.95    6.08
   4   4  -2    2.70    4.98
   4   5  -9    5.66   14.74
   4   5  -8   37.68   16.26
   4   5  -7   34.64   16.75
   4   5  -6   67.30   17.93
   4   5  -5   30.84   11.47
   4   5  -4    3.80   11.77
   4   5  -3   -9.12   11.43
   4   6  -5    0.00    3.80
   4   6  -4  -25.48   17.13
   5  -4  -3   58.37    9.53
   5  -4  -2   84.96   11.85
   5  -4  -1    7.22   11.01
   5  -4   0   25.86   11.09
   5  -4   1  264.79   23.47
   5  -4   3    2.24    6.42
   5  -3  -5   12.88    2.24
   5  -3  -4   13.71    4.18
   5  -3  -3  308.32   14.36
   5  -3  -2   22.41    4.98
   5  -3  -1   44.17    5.96
   5  -3   0   20.96    4.63
   5  -3   1 1635.26   40.98
   5  -3   2   37.94    5.77
   5  -3   3    5.28    6.80
   5  -3   4   57.77    8.58
   5  -3   5  347.82   20.36
   5  -2  -7   33.73   11.09
   5  -2  -6    2.24    9.42
   5  -2  -5   19.41    6.87
   5  -2  -4  165.44    7.03
   5  -2  -3  181.88    7.90
   5  -2  -2   41.36    4.52
   5  -2  -1   24.69    4.25
   5  -2   0   31.07    4.56
   5  -2   1  466.28   14.32
   5  -2   2 1881.93   54.12
   5  -2   3  991.84   31.90
   5  -2   4  189.29   16.10
   5  -1  -8  267.34   19.75
   5  -1  -7   -4.18    7.98
   5  -1  -6   39.38    7.60
   5  -1  -5   18.53    7.90
   5  -1  -4  103.49    7.94
   5  -1  -3  462.90   14.24
   5  -1  -2   43.37    4.63
   5  -1  -1  963.77   29.05
   5  -1   0  133.12    7.63
   5  -1   1   39.38    6.11
   5  -1   2  175.62   10.86
   5  -1   3  344.93   16.64
   5  -1   4   78.28   11.39
   5   0 -10   11.77   10.98
   5   0  -9  163.43   16.94
   5   0  -8    6.42    9.08
   5   0  -7  842.05   37.33
   5   0  -6   -0.38    7.29
   5   0  -5  119.94    8.55
   5   0  -4    2.24    4.90
   5   0  -3   27.69    8.01
   5   0  -2   -2.24    3.80
   5   0  -1  204.07    9.46
   5   0   0    3.00    4.52
   5   0   1    4.60    4.18
   5   0   2    7.98    7.25
   5   0   3  191.46   16.18
   5   0   4   -3.42    8.36
   5   1 -11  191.46   11.85
   5   1 -10    3.42    5.70
   5   1  -9    1.52    4.56
   5   1  -8  251.65   19.79
   5   1  -7   -3.42    8.01
   5   1  -6   49.75   10.71
   5   1  -5    6.42    3.76
   5   1  -4  111.96   11.13
   5   1  -3  447.93   22.26
   5   1  -2   41.09    6.00
   5   1  -1  988.16   29.40
   5   1   0  151.24    9.57
   5   1   1   17.39    6.00
   5   1   2  191.99   15.65
   5   1   3  382.08   24.38
   5   2 -11   74.86    9.46
   5   2 -10   10.22    6.84
   5   2  -9    3.42    5.70
   5   2  -8   -0.38    5.36
   5   2  -7    7.22    5.36
   5   2  -6    1.52    5.70
   5   2  -5   11.36    5.66
   5   2  -4  168.48   13.14
   5   2  -3  178.73   12.50
   5   2  -2   49.49    7.14
   5   2  -1   39.88    7.14
   5   2   1  421.12   26.40
   5   2   2 1679.69   75.09
   5   3 -12   -3.00   12.84
   5   3 -11  -10.22    7.98
   5   3 -10   31.07    8.70
   5   3  -9   46.26    7.94
   5   3  -8    4.94    6.49
   5   3  -7   22.07    7.14
   5   3  -6   -1.52    8.32
   5   3  -5    9.12    6.49
   5   3  -4   27.69    6.34
   5   3  -3  286.14   19.10
   5   3  -2   19.75    6.42
   5   4  -9   29.55   13.56
   5   4  -8   -1.14    8.01
   5   4  -7    9.12    7.63
   5   4  -6   47.59   12.91
   5   4  -2  124.69   11.74
   5   5  -7   12.15   15.65
   5   5  -6   15.50   14.74
   6  -4  -1  129.97   15.53
   6  -4   0   10.22   11.70
   6  -4   1   -2.70    9.49
   6  -4   2  150.74   15.80
   6  -3  -5   13.29    8.39
   6  -3  -4   52.26   10.14
   6  -3  -3   -4.60    4.94
   6  -3  -2   24.69    6.00
   6  -3  -1   15.19    6.08
   6  -3   0    7.98    6.08
   6  -3   1   97.61   10.03
   6  -3   2  304.90   21.76
   6  -3   3    3.80    7.60
   6  -3   4  139.92   16.60
   6  -2  -8   17.89   11.36
   6  -2  -7   20.96   12.15
   6  -2  -6   18.23   10.63
   6  -2  -5  182.38   16.86
   6  -2  -4   52.26    6.19
   6  -2  -3   51.73    6.46
   6  -2  -2  463.73   17.62
   6  -2  -1  754.01   27.84
   6  -2   0  215.35   13.14
   6  -2   1   39.12    6.84
   6  -2   2   93.05   13.90
   6  -1  -9   31.07   13.67
   6  -1  -8   11.77   11.36
   6  -1  -7   31.07   11.09
   6  -1  -6   29.55    8.28
   6  -1  -5    7.56    9.12
   6  -1  -4  104.67    9.15
   6  -1  -3    7.98    3.42
   6  -1  -2   63.54    6.23
   6  -1  -1  910.11   31.75
   6  -1   0 1348.09   42.92
   6  -1   1   25.86    7.52
   6  -1   2    3.00    9.08
   6   0 -11    5.28   13.63
   6   0 -10  203.50   22.26
   6   0  -9   -2.24   10.60
   6   0  -8   33.04    9.19
   6   0  -7   -1.52    9.08
   6   0  -6   32.59    9.80
   6   0  -5    3.80    6.08
   6   0  -4  129.55   10.22
   6   0  -3    2.70    5.73
   6   0  -2   31.07    6.53
   6   0  -1   -4.18    4.56
   6   0   0  467.95   19.41
   6   0   1   -1.90    4.98
   6   0   2  235.25   21.53
   6   1 -11   15.50   13.67
   6   1 -10   20.96   13.75
   6   1  -9   30.42   11.81
   6   1  -8   -4.18    9.49
   6   1  -7   23.55    8.70
   6   1  -6   40.37    7.18
   6   1  -5    3.80    4.94
   6   1  -4  109.12   12.61
   6   1  -3   -4.60    7.25
   6   1  -2   47.06    9.87
   6   1  -1  949.34   33.61
   6   1   0 1355.23   44.47
   6   1   1   26.28    8.77
   6   2 -12  -11.77   14.05
   6   2 -10   38.66   12.12
   6   2  -9   13.29   12.50
   6   2  -8   -2.24    9.84
   6   2  -7   15.19    9.87
   6   2  -6    9.12    6.49
   6   2  -5  129.97   15.53
   6   2  -4   48.96    9.00
   6   2  -3   50.06    9.38
   6   2  -2  447.93   26.40
   6   2  -1  730.65   38.97
   6   2   0  210.22   19.22
   6   3 -10  -15.50    9.04
   6   3  -9   -1.90   10.67
   6   3  -8   -1.52   11.36
   6   3  -7   23.55   12.12
   6   3  -4   28.52    7.90
   6   3  -3    2.24    8.66
   6   3  -2   17.89   10.22
   6   3  -1   10.98   10.22
   6   4  -8    2.24   12.12
   7  -4  -2   14.01   12.53
   7  -4  -1  186.10   21.80
   7  -4   0    2.70   12.57
   7  -3  -6   13.71   10.67
   7  -3  -5   87.89   18.65
   7  -3  -4   13.71   14.13
   7  -3  -3   -2.24   13.56
   7  -3  -2   57.77   14.81
   7  -3  -1   -9.12   11.43
   7  -3   0   23.17   11.81
   7  -3   1   20.09   11.36
   7  -3   2   17.39   11.39
   7  -3   3   12.57   10.22
   7  -2  -9    7.98   10.67
   7  -2  -8   78.62   16.94
   7  -2  -7   56.89   14.39
   7  -2  -6   -7.56    8.66
   7  -2  -5   13.71   12.12
   7  -2  -4   10.60   11.05
   7  -2  -3    4.60    4.94
   7  -2  -2   10.22    6.49
   7  -2  -1   62.29    9.23
   7  -2   0  111.17   16.03
   7  -2   1   82.11   13.79
   7  -2   2    7.98   11.01
   7  -1 -10   -0.76   14.51
   7  -1  -9    7.22   15.19
   7  -1  -8   28.52   10.60
   7  -1  -7   18.23    9.49
   7  -1  -6   22.79   12.08
   7  -1  -5   31.49   12.27
   7  -1  -4  543.26   36.35
   7  -1  -3  264.79   14.58
   7  -1  -2  103.49    9.12
   7  -1  -1  185.57   15.38
   7  -1   0    3.00    7.18
   7   0 -11   15.95   15.88
   7   0 -10    1.52   14.74
   7   0  -9  -20.43   12.50
   7   0  -8   18.23    9.49
   7   0  -7   -1.14   11.43
   7   0  -6  -22.79   11.36
   7   0  -5    9.12    8.01
   7   0  -4   -0.38   10.79
   7   0  -2   -2.24    8.32
   7   0  -1   27.69   10.67
   7   0   0   -5.28    7.18
   7   1 -11   -8.77   16.41
   7   1 -10   -0.76   13.75
   7   1  -9    3.00   13.60
   7   1  -8   41.85   14.36
   7   1  -7   12.88    8.66
   7   1  -6   14.43   11.85
   7   1  -5   49.49   12.61
   7   2 -10   -5.28   14.77
   7   2  -9   -7.22   15.95
   7   2  -8   94.95   17.47
   7   2  -7   58.37   15.19
   7   2  -6   13.29    7.52
   7   2  -5   11.36   11.05
   7   2  -4    1.14    9.15
   7   2  -3   15.95   11.36
   7   3  -8   -5.66   15.12
   7   3  -7   16.26   15.08
   8  -3  -6   19.75   17.13
   8  -3  -5   -9.49   15.12
   8  -3  -4   19.75   15.95
   8  -3  -3   19.07   15.99
   8  -3  -2   27.69   16.60
   8  -3  -1    4.94   14.01
   8  -3   0   79.30   17.01
   8  -3   1    3.42   15.23
   8  -3   2  -20.43   13.56
   8  -2  -8   21.34   13.33
   8  -2  -7   58.37   18.15
   8  -2  -6    3.80   14.05
   8  -2  -5   17.39   14.77
   8  -2  -4    4.18   14.85
   8  -2  -3   -5.28   13.98
   8  -2  -2   56.59   16.71
   8  -2  -1   26.66   11.47
   8  -2   0  -13.29   12.91
   8  -2   1    6.84   14.77
   8  -2   2   23.17   14.43
   8  -2   3   60.77   16.41
   8  -1  -9   -0.38   16.14
   8  -1  -8   17.39   15.91
   8  -1  -7   28.94   11.74
   8  -1  -6   50.59   18.31
   8  -1  -5  238.25   22.26
   8  -1  -4   31.94   15.88
   8  -1  -3   69.24   16.22
   8  -1  -2   34.18   14.36
   8  -1  -1   65.40   13.56
   8   0  -9   23.55   17.39
   8   0  -8   12.88   11.32
   8   0  -7   -0.38   12.69
   8   0  -6 1011.55   54.54
   8   0  -5   -4.94   13.25
   8   0  -4   19.07   14.13
   8   0  -3    3.00   12.46
   8   1  -9  -33.50   17.13
   8   1  -8   11.36   18.91
   8   1  -7   56.89   15.27
   8   1  -6   47.59   16.41
   8   1  -5  214.78   24.57
   8   2  -8   36.50   18.12
   8   2  -7    9.84   19.33
   8   2  -6   18.23   18.31
   9  -2  -3    7.98   16.75
   9  -2  -2  -27.27   16.71
   9  -1  -6    6.84   20.17
   9  -1  -5   47.85   19.67
   9  -1  -4   -6.04   18.57
   9  -1  -3    2.24   18.12
   9  -1  -2   -1.52   17.43
   9  -1  -1   -9.12   12.61
   9  -1   0   14.01   17.51
   9   0  -6   -0.38   20.36
   9   0  -5  132.66   24.69
   9   0  -4  -23.17   17.81
   9   0  -3   33.73   14.70
   9   1  -6   -6.04   20.77
   9   1  -5   61.07   26.21
   9   1  -4  -16.75   14.51
   0   0   0    0.00    0.00
_computing_structure_solution     'SHELXT 2018/2 (Sheldrick, 2018)'
_computing_structure_solution     'SHELXT 2018/2 (Sheldrick, 2018)'
;
_shelx_hkl_checksum     87714
_shelx_res_file
;
TITL mcg19111_a.res in P2(1)/n
    mcg19111.res
    created by SHELXL-2018/3 at 15:10:44 on 04-Sep-2020
REM Old TITL mcg19111_a.res in P2(1)/n
REM SHELXT solution in P2(1)/n: R1 0.161, Rweak 0.188, Alpha 0.034
REM <I/s> 0.393 for 109 systematic absences, Orientation as input
REM Formula found by SHELXT: C6 N
CELL 0.71073 7.4591 5.5045 11.7803 90 99.638 90
ZERR 2 0.0007 0.0006 0.0012 0 0.005 0
LATT 1
SYMM 0.5-X,0.5+Y,0.5-Z
SFAC C H N
UNIT 24 20 4
L.S. 20
PLAN  -20
SIZE 0.06 0.12 0.18
TEMP 23
BOND $H
CONF
list 4
fmap 2 53
acta
OMIT 0 50
REM <olex2.extras>
REM <HklSrc "%.\\mcg19111.hkl">
REM </olex2.extras>
WGHT    0.070300    0.056000
FVAR       2.62360
N1    3    0.539991    0.757659    0.630931    11.00000    0.05659    0.05690 =
         0.06738    0.00122    0.00484   -0.00770
C2    1    0.247862    0.563855    0.573017    11.00000    0.04932    0.04758 =
         0.04160   -0.00239    0.01034   -0.00102
C3    1    0.375229    0.746400    0.566014    11.00000    0.05617    0.05215 =
         0.05191    0.00274    0.00682   -0.00449
C6    1    0.299823    0.382143    0.652721    11.00000    0.04907    0.05219 =
         0.05854    0.00484    0.01196   -0.00292
C4    1    0.583452    0.578803    0.706775    11.00000    0.04650    0.06707 =
         0.05509   -0.00186    0.00692    0.00105
C1    1    0.069473    0.573720    0.498902    11.00000    0.05531    0.05262 =
         0.04481    0.00199    0.00853   -0.00340
C5    1    0.468814    0.389391    0.719929    11.00000    0.05173    0.05906 =
         0.05702    0.00945    0.01173    0.00666
H4    2    0.705269    0.589512    0.752826    11.00000    0.06204
H3    2    0.345280    0.874649    0.506817    11.00000    0.06771
H5    2    0.503761    0.265062    0.780250    11.00000    0.06251
H6    2    0.214918    0.249928    0.660658    11.00000    0.06569
H1    2    0.050753    0.706386    0.449834    11.00000    0.07132
HKLF 4
REM  mcg19111_a.res in P2(1)/n
REM wR2 = 0.1366, GooF = S = 1.068, Restrained GooF = 1.068 for all data
REM R1 = 0.0495 for 587 Fo > 4sig(Fo) and 0.0787 for all 836 data
REM 84 parameters refined using 0 restraints
END
WGHT      0.0702      0.0564
REM Highest difference peak  0.125,  deepest hole -0.164,  1-sigma level  0.033
Q1    1   0.2346  0.2217  0.5833  11.00000  0.05    0.13
Q2    1   0.6551  0.3887  0.7854  11.00000  0.05    0.12
Q3    1  -0.0014  0.5721  0.5595  11.00000  0.05    0.11
Q4    1   0.0919  0.6420  0.4045  11.00000  0.05    0.11
Q5    1   0.1111  0.3954  0.5731  11.00000  0.05    0.10
Q6    1   0.5564  1.0146  0.6708  11.00000  0.05    0.10
Q7    1   0.2958  0.5768  0.5541  11.00000  0.05    0.10
Q8    1   0.2737  0.3440  0.6589  11.00000  0.05    0.09
Q9    1   0.2280  0.5565  0.6280  11.00000  0.05    0.09
Q10   1   0.7231  0.7500  0.6929  11.00000  0.05    0.09
Q11   1   0.5796  0.9368  0.7151  11.00000  0.05    0.09
Q12   1   0.6990  0.8145  0.7085  11.00000  0.05    0.09
Q13   1   0.2058  0.5828  0.5439  11.00000  0.05    0.09
Q14   1   0.0913  0.2735  0.6844  11.00000  0.05    0.08
Q15   1   0.6783  0.9467  0.6335  11.00000  0.05    0.08
Q16   1   0.2325  0.7568  0.6815  11.00000  0.05    0.08
Q17   1   0.7690  0.5558  0.7886  11.00000  0.05    0.08
Q18   1   0.6828  0.5719  0.8237  11.00000  0.05    0.08
Q19   1   0.0721  0.9422  0.4869  11.00000  0.05    0.08
Q20   1   0.2987  0.1320  0.6539  11.00000  0.05    0.08
;
_shelx_res_checksum     3031
_iucr_refine_instructions_details
;
TITL mcg19111_a.res in P2(1)/n
    mcg19111.res
    created by SHELXL-2018/3 at 15:10:44 on 04-Sep-2020
REM Old TITL mcg19111_a.res in P2(1)/n
REM SHELXT solution in P2(1)/n: R1 0.161, Rweak 0.188, Alpha 0.034
REM <I/s> 0.393 for 109 systematic absences, Orientation as input
REM Formula found by SHELXT: C6 N
CELL 0.71073 7.4591 5.5045 11.7803 90 99.638 90
ZERR 2 0.0007 0.0006 0.0012 0 0.005 0
LATT 1
SYMM 0.5-X,0.5+Y,0.5-Z
SFAC C H N
UNIT 24 20 4
L.S. 20
PLAN  -20
SIZE 0.06 0.12 0.18
TEMP 23
BOND $H
CONF
list 4
fmap 2 53
acta
OMIT 0 50
REM <olex2.extras>
REM <HklSrc "%.\\mcg19111.hkl">
REM </olex2.extras>
WGHT    0.070300    0.056000
FVAR       2.62360
N1    3    0.539991    0.757659    0.630931    11.00000    0.05659    0.05690 =
         0.06738    0.00122    0.00484   -0.00770
C2    1    0.247862    0.563855    0.573017    11.00000    0.04932    0.04758 =
         0.04160   -0.00239    0.01034   -0.00102
C3    1    0.375229    0.746400    0.566014    11.00000    0.05617    0.05215 =
         0.05191    0.00274    0.00682   -0.00449
C6    1    0.299823    0.382143    0.652721    11.00000    0.04907    0.05219 =
         0.05854    0.00484    0.01196   -0.00292
C4    1    0.583452    0.578803    0.706775    11.00000    0.04650    0.06707 =
         0.05509   -0.00186    0.00692    0.00105
C1    1    0.069473    0.573720    0.498902    11.00000    0.05531    0.05262 =
         0.04481    0.00199    0.00853   -0.00340
C5    1    0.468814    0.389391    0.719929    11.00000    0.05173    0.05906 =
         0.05702    0.00945    0.01173    0.00666
H4    2    0.705269    0.589512    0.752826    11.00000    0.06204
H3    2    0.345280    0.874649    0.506817    11.00000    0.06771
H5    2    0.503761    0.265062    0.780250    11.00000    0.06251
H6    2    0.214918    0.249928    0.660658    11.00000    0.06569
H1    2    0.050753    0.706386    0.449834    11.00000    0.07132
HKLF 4
REM  mcg19111_a.res in P2(1)/n
REM wR2 = 0.1366, GooF = S = 1.068, Restrained GooF = 1.068 for all data
REM R1 = 0.0495 for 587 Fo > 4sig(Fo) and 0.0787 for all 836 data
REM 84 parameters refined using 0 restraints
END
WGHT      0.0702      0.0564
REM Highest difference peak  0.125,  deepest hole -0.164,  1-sigma level  0.033
Q1    1   0.2346  0.2217  0.5833  11.00000  0.05    0.13
Q2    1   0.6551  0.3887  0.7854  11.00000  0.05    0.12
Q3    1  -0.0014  0.5721  0.5595  11.00000  0.05    0.11
Q4    1   0.0919  0.6420  0.4045  11.00000  0.05    0.11
Q5    1   0.1111  0.3954  0.5731  11.00000  0.05    0.10
Q6    1   0.5564  1.0146  0.6708  11.00000  0.05    0.10
Q7    1   0.2958  0.5768  0.5541  11.00000  0.05    0.10
Q8    1   0.2737  0.3440  0.6589  11.00000  0.05    0.09
Q9    1   0.2280  0.5565  0.6280  11.00000  0.05    0.09
Q10   1   0.7231  0.7500  0.6929  11.00000  0.05    0.09
Q11   1   0.5796  0.9368  0.7151  11.00000  0.05    0.09
Q12   1   0.6990  0.8145  0.7085  11.00000  0.05    0.09
Q13   1   0.2058  0.5828  0.5439  11.00000  0.05    0.09
Q14   1   0.0913  0.2735  0.6844  11.00000  0.05    0.08
Q15   1   0.6783  0.9467  0.6335  11.00000  0.05    0.08
Q16   1   0.2325  0.7568  0.6815  11.00000  0.05    0.08
Q17   1   0.7690  0.5558  0.7886  11.00000  0.05    0.08
Q18   1   0.6828  0.5719  0.8237  11.00000  0.05    0.08
Q19   1   0.0721  0.9422  0.4869  11.00000  0.05    0.08
Q20   1   0.2987  0.1320  0.6539  11.00000  0.05    0.08
  REM The information below was added by Olex2.
  REM
  REM R1 = 0.0495 for 587 Fo > 4sig(Fo) and 0.0787 for all 2937 data
  REM n/a parameters refined using n/a restraints
  REM Highest difference peak 0.13, deepest hole -0.16
  REM Mean Shift 0, Max Shift 0.000.
  REM +++ Tabular Listing of Refinement Information +++
  REM R1_all = 0.0787
  REM R1_gt = 0.0495
  REM wR_ref = 0.1366
  REM GOOF = 1.068
  REM Shift_max = 0.000
  REM Shift_mean = 0
  REM Reflections_all = 2937
  REM Reflections_gt = 587
  REM Parameters = n/a
  REM Hole = -0.16
  REM Peak = 0.13
  REM Flack = n/a
;
