# Supplementary material for: X-ray crystal structure of trans-bis­(pyridin-3-yl)ethyl­ene: comparing the supra­molecular structural features among the symmetrical bis­(n-pyrid­yl)ethyl­enes (n = 2, 3, or 4) constitutional isomers
Source: Acta Crystallogr E Crystallogr Commun. 2020 Nov 24;76(Pt 12):1859–62. doi: 10.1107/S2056989020015303 (PMC7784657; doi:10.1107/S2056989020015303)
Supplement: Supplementary file 2 [file e-76-01859-Isup2.hkl]

data_I                                                                          
_shelx_title ' mcg19111_a.res in P2(1)/n'                                       
_shelx_refln_list_code          4                                               
_shelx_F_calc_maximum       40.40                                               
_exptl_crystal_F_000       192.00                                               
_reflns_d_resolution_high  0.8409                                               
                                                                                
loop_                                                                           
 _space_group_symop_operation_xyz                                               
 'x, y, z'                                                                      
 '-x+1/2, y+1/2, -z+1/2'                                                        
 '-x, -y, -z'                                                                   
 'x-1/2, -y-1/2, z-1/2'                                                         
                                                                                
_cell_length_a     7.4591                                                       
_cell_length_b     5.5045                                                       
_cell_length_c    11.7803                                                       
_cell_angle_alpha  90.000                                                       
_cell_angle_beta   99.638                                                       
_cell_angle_gamma  90.000                                                       
                                                                                
_shelx_F_squared_multiplier     1.000                                           
                                                                                
loop_                                                                           
 _refln_index_h                                                                 
 _refln_index_k                                                                 
 _refln_index_l                                                                 
 _refln_F_squared_calc                                                          
 _refln_F_squared_meas                                                          
 _refln_F_squared_sigma                                                         
 _refln_observed_status                                                         
   2   0   0        463.78        405.12        10.04 o                         
   4   0   0        104.89        114.83         3.65 o                         
   6   0   0         63.94         69.57         2.23 o                         
   8   0   0          2.19          0.67         1.66 o                         
   1   1   0        231.87        194.64         2.25 o                         
   2   1   0        206.35        197.79         2.56 o                         
   3   1   0          5.24          4.89         0.41 o                         
   4   1   0        196.55        200.86         3.46 o                         
   5   1   0         19.38         20.68         0.69 o                         
   6   1   0        181.74        197.16         3.56 o                         
   7   1   0          1.55          1.09         0.66 o                         
   8   1   0          0.87          0.00         1.19 o                         
   0   2   0         49.72         45.13         1.41 o                         
   1   2   0         72.11         60.98         0.99 o                         
   2   2   0        166.31        163.68         2.02 o                         
   3   2   0         18.99         18.55         0.76 o                         
   4   2   0         16.05         16.02         0.57 o                         
   5   2   0          2.35          3.33         1.02 o                         
   6   2   0         31.37         31.67         1.17 o                         
   7   2   0         16.37         17.86         1.27 o                         
   8   2   0          0.70          0.00         1.00 o                         
   1   3   0         16.18         15.89         0.51 o                         
   2   3   0        335.42        360.73         5.40 o                         
   3   3   0          2.57          1.89         0.35 o                         
   4   3   0          2.58          1.85         0.32 o                         
   5   3   0          3.03          3.58         0.67 o                         
   6   3   0          0.27          1.08         0.52 o                         
   7   3   0          2.01          3.13         0.86 o                         
   0   4   0          1.66          2.75         1.13 o                         
   1   4   0         10.29          9.69         0.82 o                         
   2   4   0         11.48         11.02         1.01 o                         
   3   4   0         17.23         16.53         1.84 o                         
   4   4   0         10.04          6.63         0.89 o                         
   5   4   0          5.33          4.80         0.80 o                         
   6   4   0          0.00          1.33         0.86 o                         
   1   5   0         12.27         12.22         0.66 o                         
   2   5   0          0.04          0.00         0.45 o                         
   3   5   0          0.14          0.96         1.19 o                         
   4   5   0         20.91         19.67         2.26 o                         
   5   5   0          6.41          8.71         4.31 o                         
   0   6   0         98.08        116.97         7.07 o                         
   1   6   0         14.96         13.80         3.33 o                         
   2   6   0          3.67          3.64         0.74 o                         
   3   6   0          0.32          0.15         0.94 o                         
  -7   0   1          1.22          3.52         0.93 o                         
  -5   0   1         25.61         28.93         1.07 o                         
  -3   0   1        149.51        151.95         3.42 o                         
  -1   0   1          0.55          0.21         0.09 o                         
   1   0   1       1631.81       1452.65        45.86 o                         
   3   0   1        780.53        783.76        24.56 o                         
   5   0   1          0.40          0.71         0.49 o                         
   7   0   1         11.78         10.06         1.69 o                         
  -8   1   1         10.19          8.97         1.14 o                         
  -7   1   1         26.74         28.63         1.55 o                         
  -6   1   1        130.88        137.52         2.66 o                         
  -5   1   1        131.07        140.07         2.39 o                         
  -4   1   1        121.91        120.55         1.92 o                         
  -3   1   1         20.12         17.02         0.41 o                         
  -2   1   1          5.97          7.60         0.24 o                         
  -1   1   1        541.81        481.01         5.32 o                         
   1   1   1          5.21          6.24         0.26 o                         
   2   1   1         43.96         38.52         1.00 o                         
   3   1   1          5.97          6.87         0.39 o                         
   4   1   1          1.11          1.97         0.47 o                         
   5   1   1          4.68          4.25         0.65 o                         
   6   1   1          3.81          3.44         0.60 o                         
   7   1   1         21.04         16.89         2.19 o                         
   8   1   1          2.50          1.12         1.18 o                         
  -8   2   1          4.71          4.14         0.99 o                         
  -7   2   1          7.66          9.65         1.00 o                         
  -6   2   1         99.25        104.86         2.21 o                         
  -5   2   1          6.18          4.90         0.60 o                         
  -4   2   1         82.50         80.95         1.36 o                         
  -3   2   1          4.29          3.85         0.26 o                         
  -2   2   1        325.81        329.93         4.94 o                         
  -1   2   1        403.08        392.44         5.16 o                         
   0   2   1         74.61         77.64         1.44 o                         
   1   2   1        458.22        476.15         5.62 o                         
   2   2   1         88.27         86.76         1.51 o                         
   3   2   1          8.87          9.06         0.54 o                         
   4   2   1         14.53         11.44         0.51 o                         
   5   2   1         67.22         66.33         1.40 o                         
   6   2   1          4.67          4.93         0.90 o                         
   7   2   1          5.99          8.82         2.11 o                         
   8   2   1          0.05          1.62         1.16 o                         
  -7   3   1          0.41          0.00         0.72 o                         
  -6   3   1          2.24          1.91         0.53 o                         
  -5   3   1          7.20          6.22         0.47 o                         
  -4   3   1          1.65          1.63         0.32 o                         
  -3   3   1         10.77         13.27         0.52 o                         
  -2   3   1         16.43         17.12         0.59 o                         
  -1   3   1         48.74         46.45         1.12 o                         
   0   3   1          1.20          1.71         0.47 o                         
   1   3   1        156.33        176.67         2.68 o                         
   2   3   1         17.08         18.57         0.68 o                         
   3   3   1          3.09          2.55         0.38 o                         
   4   3   1          0.45          0.25         0.27 o                         
   5   3   1        219.03        242.12         4.01 o                         
   6   3   1         13.82         14.33         1.01 o                         
   7   3   1          1.78          2.84         0.99 o                         
  -7   4   1         21.88         25.85         2.13 o                         
  -6   4   1         15.02         16.20         1.60 o                         
  -5   4   1          1.27          1.42         0.61 o                         
  -4   4   1         12.41          9.61         0.74 o                         
  -3   4   1          2.97          2.23         0.56 o                         
  -2   4   1         26.50         29.52         1.60 o                         
  -1   4   1         66.03         67.43         1.36 o                         
   0   4   1         23.67         24.36         0.84 o                         
   1   4   1          6.37          6.96         0.48 o                         
   2   4   1         15.72         13.28         0.62 o                         
   3   4   1          1.37          1.16         0.49 o                         
   4   4   1          9.46          8.90         0.81 o                         
   5   4   1         40.88         42.60         1.91 o                         
   6   4   1          1.48          0.64         0.92 o                         
  -5   5   1          0.07          0.00         0.83 o                         
  -4   5   1         10.37          9.17         2.90 o                         
  -3   5   1          0.35          0.21         0.60 o                         
  -2   5   1          0.04          0.00         0.37 o                         
  -1   5   1        118.28        126.70         2.23 o                         
   0   5   1         31.78         35.72         1.05 o                         
   1   5   1          0.01          0.00         0.52 o                         
   2   5   1          0.01          0.00         0.51 o                         
   3   5   1          0.46          0.00         0.76 o                         
   4   5   1          0.06          0.00         1.29 o                         
   5   5   1          0.12          0.00         1.18 o                         
  -3   6   1          1.63          1.57         0.92 o                         
  -2   6   1          0.16          0.20         1.21 o                         
  -1   6   1          0.24          0.75         0.80 o                         
   0   6   1         10.71         11.54         1.16 o                         
   1   6   1          3.73          2.69         1.14 o                         
   2   6   1          1.54          0.69         0.99 o                         
   3   6   1          6.58          8.15         1.72 o                         
  -8   0   2         10.79         10.39         1.77 o                         
  -6   0   2          3.54          3.97         0.65 o                         
  -4   0   2         74.29         70.03         3.03 o                         
  -2   0   2        465.42        427.96         6.50 o                         
   0   0   2          0.07          0.41         0.23 o                         
   2   0   2         69.51         74.51         2.22 o                         
   4   0   2        379.40        392.72        14.90 o                         
   6   0   2         34.73         34.80         2.02 o                         
   8   0   2          1.27          1.32         1.71 o                         
  -8   1   2          6.74          6.36         1.09 o                         
  -7   1   2         16.20         15.61         0.83 o                         
  -6   1   2         10.35          9.40         0.59 o                         
  -5   1   2          5.85          5.75         0.38 o                         
  -4   1   2          3.24          3.64         0.30 o                         
  -3   1   2        116.24        118.92         1.55 o                         
  -2   1   2       1133.87       1022.65        11.94 o                         
   0   1   2        659.58        594.06         8.85 o                         
   1   1   2        331.93        296.82         5.40 o                         
   2   1   2          5.31          5.27         0.39 o                         
   3   1   2        297.18        301.82         5.41 o                         
   4   1   2          4.78          4.09         0.49 o                         
   5   1   2         27.79         26.39         0.97 o                         
   6   1   2          4.34          2.69         0.92 o                         
   7   1   2         19.23         18.90         1.54 o                         
   8   1   2          1.59          0.67         1.30 o                         
  -8   2   2          6.77          6.71         1.11 o                         
  -7   2   2          2.11          1.45         0.60 o                         
  -6   2   2         62.26         66.56         1.42 o                         
  -5   2   2          6.64          6.28         0.37 o                         
  -4   2   2         10.05         12.43         0.41 o                         
  -3   2   2        176.16        181.63         2.08 o                         
  -2   2   2          0.06          0.15         0.16 o                         
  -1   2   2        241.88        230.19         3.78 o                         
   0   2   2          4.83          4.74         0.32 o                         
   1   2   2        486.07        486.64         7.38 o                         
   2   2   2         28.42         33.94         0.71 o                         
   3   2   2         39.19         37.83         0.94 o                         
   4   2   2         91.01         94.66         1.78 o                         
   5   2   2        247.57        267.69         5.72 o                         
   6   2   2         15.63         13.38         1.10 o                         
   7   2   2          0.00          2.18         0.99 o                         
   8   2   2          0.97          0.66         0.83 o                         
  -7   3   2          4.48          4.55         1.73 o                         
  -6   3   2          2.38          3.55         0.60 o                         
  -5   3   2          4.60          4.32         0.60 o                         
  -4   3   2          0.07          0.00         0.29 o                         
  -3   3   2          3.73          2.90         0.41 o                         
  -2   3   2         96.69         99.93         1.61 o                         
  -1   3   2         24.21         22.27         0.75 o                         
   0   3   2        153.33        145.03         2.88 o                         
   1   3   2          0.01          0.40         0.51 o                         
   2   3   2         53.63         62.20         1.67 o                         
   3   3   2          0.23          0.05         0.57 o                         
   4   3   2          1.57          1.76         0.30 o                         
   5   3   2          4.09          5.13         0.50 o                         
   6   3   2         40.59         42.64         1.91 o                         
   7   3   2          2.18          2.59         1.08 o                         
  -7   4   2          0.67          0.27         1.62 o                         
  -6   4   2         37.56         44.57         1.95 o                         
  -5   4   2         15.78         13.24         1.53 o                         
  -4   4   2          0.35          0.65         0.39 o                         
  -3   4   2         17.97         17.86         0.79 o                         
  -2   4   2          8.61          8.99         0.46 o                         
  -1   4   2         72.66         71.19         2.11 o                         
   0   4   2         53.67         54.05         1.29 o                         
   1   4   2         26.73         29.20         1.38 o                         
   2   4   2          0.01          0.40         0.50 o                         
   3   4   2          4.50          5.34         0.67 o                         
   4   4   2          0.87          0.43         0.67 o                         
   5   4   2         28.55         27.98         1.89 o                         
   6   4   2         21.63         23.65         1.59 o                         
  -5   5   2          0.24          0.56         0.98 o                         
  -4   5   2          0.48          0.23         0.62 o                         
  -3   5   2          2.66          3.58         0.94 o                         
  -2   5   2          0.28          0.00         0.27 o                         
  -1   5   2         73.38         79.33         1.53 o                         
   0   5   2        100.15        111.29         2.43 o                         
   1   5   2          9.37         12.08         1.16 o                         
   2   5   2          0.22          0.00         0.96 o                         
   3   5   2         14.59         13.83         1.48 o                         
   4   5   2          3.42          3.58         1.33 o                         
   5   5   2          0.34          5.10         1.58 o                         
  -3   6   2          1.81          2.64         0.94 o                         
  -2   6   2          1.10          1.42         0.86 o                         
  -1   6   2          1.83          1.13         0.89 o                         
   0   6   2          2.25          2.84         0.80 o                         
   1   6   2          0.07          0.00         0.82 o                         
   2   6   2          0.74          0.26         1.36 o                         
   3   6   2          1.00          0.20         1.40 o                         
  -7   0   3        294.61        332.55         8.94 o                         
  -5   0   3          2.51          2.54         0.99 o                         
  -3   0   3          0.01          0.28         0.30 o                         
   1   0   3        190.18        176.90         4.61 o                         
   3   0   3        311.83        378.79         9.71 o                         
   5   0   3         25.55         27.26         1.56 o                         
   7   0   3          1.79          0.11         1.56 o                         
  -8   1   3         10.36          9.24         1.10 o                         
  -7   1   3         37.06         37.83         1.25 o                         
  -6   1   3          1.08          0.86         0.36 o                         
  -5   1   3         64.94         68.07         1.20 o                         
  -4   1   3          0.00          0.11         0.22 o                         
  -3   1   3        413.28        402.02         4.13 o                         
  -2   1   3          0.97          0.88         0.15 o                         
   0   1   3        101.57         84.16         1.88 o                         
   1   1   3          0.07          0.00         0.27 o                         
   2   1   3         88.18         91.05         1.89 o                         
   3   1   3         31.52         33.95         1.69 o                         
   4   1   3          0.27          0.00         0.43 o                         
   5   1   3         47.49         50.62         1.59 o                         
   6   1   3          9.19          4.96         1.06 o                         
   7   1   3          0.01          0.00         1.65 o                         
   8   1   3          1.86          7.22         2.63 o                         
  -8   2   3          1.68          0.00         1.31 o                         
  -7   2   3          1.31          1.10         0.50 o                         
  -6   2   3          8.35          7.45         0.48 o                         
  -5   2   3         29.37         26.76         0.65 o                         
  -4   2   3         10.66         13.31         0.39 o                         
  -3   2   3         99.72        101.58         1.39 o                         
  -2   2   3         21.19         19.15         0.41 o                         
  -1   2   3         62.34         62.49         1.51 o                         
   0   2   3         27.32         30.19         0.84 o                         
   1   2   3          2.71          3.17         0.28 o                         
   2   2   3         19.14         20.52         0.64 o                         
   3   2   3          3.66          3.65         0.41 o                         
   4   2   3        104.65        108.04         2.22 o                         
   5   2   3        123.03        138.72         3.77 o                         
   6   2   3          5.52          2.53         1.11 o                         
   7   2   3          2.63          5.06         1.81 o                         
  -7   3   3          0.79          0.00         1.29 o                         
  -6   3   3          0.08          0.49         0.53 o                         
  -5   3   3         47.19         43.88         1.40 o                         
  -4   3   3          1.01          0.91         0.27 o                         
  -3   3   3         45.34         45.56         0.92 o                         
  -2   3   3          6.81          4.28         0.35 o                         
  -1   3   3          2.86          2.59         0.43 o                         
   0   3   3         36.97         34.87         1.12 o                         
   1   3   3        297.24        316.97         5.25 o                         
   2   3   3          5.14          5.43         0.57 o                         
   3   3   3          5.53          5.27         0.44 o                         
   4   3   3          4.77          4.43         0.41 o                         
   5   3   3          0.03          0.31         1.38 o                         
   6   3   3          0.14          0.54         0.81 o                         
   7   3   3          1.43          1.37         1.02 o                         
  -6   4   3          0.00          0.49         0.98 o                         
  -5   4   3          9.84          8.27         0.67 o                         
  -4   4   3         16.23         13.89         0.56 o                         
  -3   4   3         32.87         34.04         0.76 o                         
  -2   4   3         15.44         15.01         0.59 o                         
  -1   4   3          3.59          3.82         0.51 o                         
   0   4   3         11.76          8.94         1.62 o                         
   1   4   3         10.61          9.34         0.71 o                         
   2   4   3          7.30          5.78         1.00 o                         
   3   4   3          2.62          3.24         0.78 o                         
   4   4   3         33.14         32.97         2.14 o                         
   5   4   3          0.53          0.00         0.66 o                         
   6   4   3          0.01          0.00         1.36 o                         
  -5   5   3          4.12          3.71         1.26 o                         
  -4   5   3          0.00          0.00         0.73 o                         
  -3   5   3          9.30          8.66         0.66 o                         
  -2   5   3          0.05          0.00         0.50 o                         
  -1   5   3         17.16         15.38         0.78 o                         
   0   5   3         12.19         11.46         0.76 o                         
   1   5   3          0.69          1.92         1.27 o                         
   2   5   3          0.25          0.00         1.13 o                         
   3   5   3         21.20         24.15         5.33 o                         
   4   5   3          2.76          2.50         1.38 o                         
   5   5   3          4.08          5.27         1.65 o                         
  -3   6   3          0.84          1.33         1.11 o                         
  -2   6   3         18.70         19.71         1.45 o                         
  -1   6   3         38.00         40.95         1.69 o                         
   0   6   3          0.21          0.00         1.55 o                         
   1   6   3          0.52          2.07         1.39 o                         
   2   6   3          1.45          1.03         2.01 o                         
  -8   0   4          0.92          1.30         1.22 o                         
  -6   0   4         16.92         18.16         0.87 o                         
  -4   0   4        217.32        242.82         4.06 o                         
  -2   0   4          1.68          2.08         0.21 o                         
   0   0   4         13.12         10.44         1.18 o                         
   2   0   4        730.74        728.86        17.30 o                         
   4   0   4          1.27          1.01         0.83 o                         
   6   0   4         73.78         59.00         3.88 o                         
  -8   1   4          8.40          9.47         3.47 o                         
  -7   1   4         74.43         81.36         1.89 o                         
  -6   1   4         17.14         17.75         0.99 o                         
  -5   1   4         15.50         16.52         0.65 o                         
  -4   1   4         11.47         14.14         0.53 o                         
  -3   1   4         65.62         67.56         1.07 o                         
  -2   1   4         99.62         83.90         1.12 o                         
  -1   1   4         87.97         73.50         1.05 o                         
   0   1   4        369.16        369.49         4.89 o                         
   1   1   4         54.80         54.39         1.15 o                         
   2   1   4         96.71        108.77         2.29 o                         
   3   1   4         15.82         15.46         0.69 o                         
   4   1   4          2.36          3.06         0.54 o                         
   5   1   4         11.55         11.68         0.93 o                         
   6   1   4          3.09          2.27         1.03 o                         
   7   1   4          5.06          4.85         1.13 o                         
  -8   2   4          1.05          1.11         1.31 o                         
  -7   2   4          0.80          0.29         0.54 o                         
  -6   2   4          8.67          8.38         0.47 o                         
  -5   2   4         25.56         23.53         0.56 o                         
  -4   2   4          1.11          3.05         0.36 o                         
  -3   2   4          0.56          0.85         0.33 o                         
  -2   2   4        424.27        412.86         5.80 o                         
  -1   2   4         35.60         33.82         0.74 o                         
   0   2   4        361.13        371.34         5.78 o                         
   1   2   4          0.00          0.01         0.24 o                         
   2   2   4         41.04         42.53         0.97 o                         
   3   2   4          3.42          3.73         0.58 o                         
   4   2   4          4.78          4.13         0.56 o                         
   5   2   4         34.92         32.13         2.41 o                         
   6   2   4          0.07          0.00         1.07 o                         
   7   2   4          0.12          2.35         1.10 o                         
  -7   3   4          2.06          2.48         0.94 o                         
  -6   3   4          8.58          5.94         0.61 o                         
  -5   3   4          2.13          2.33         0.45 o                         
  -4   3   4          0.71          0.85         0.42 o                         
  -3   3   4          7.58          7.84         0.51 o                         
  -2   3   4        178.11        184.99         2.53 o                         
  -1   3   4         53.85         53.52         1.24 o                         
   0   3   4          7.41          8.12         0.88 o                         
   1   3   4          5.14          6.04         0.46 o                         
   2   3   4          5.75          6.02         0.85 o                         
   3   3   4         22.53         23.79         0.78 o                         
   4   3   4        430.95        526.05         8.45 o                         
   5   3   4          7.23          7.81         0.91 o                         
   6   3   4         14.09         17.20         1.80 o                         
  -6   4   4          0.07          0.00         1.27 o                         
  -5   4   4          7.72          7.50         0.83 o                         
  -4   4   4          0.30          0.70         0.43 o                         
  -3   4   4          6.98          5.62         0.54 o                         
  -2   4   4        185.99        190.12         3.31 o                         
  -1   4   4          5.40          4.59         0.69 o                         
   0   4   4         40.84         42.45         1.86 o                         
   1   4   4          3.41          3.47         0.57 o                         
   2   4   4          6.51          5.30         0.59 o                         
   3   4   4          3.41          4.17         0.67 o                         
   4   4   4          3.89          2.00         1.73 o                         
   5   4   4          1.69          2.44         1.13 o                         
   6   4   4          1.39          2.80         1.53 o                         
  -5   5   4          1.27          1.18         1.49 o                         
  -4   5   4          0.85          1.55         0.83 o                         
  -3   5   4          1.34          0.91         1.10 o                         
  -2   5   4         24.72         21.76         1.08 o                         
  -1   5   4          0.44          1.31         0.55 o                         
   0   5   4          4.06          4.11         0.44 o                         
   1   5   4          0.17          1.42         1.03 o                         
   2   5   4          3.26          2.67         0.91 o                         
   3   5   4          1.59          2.06         1.20 o                         
   4   5   4          0.95          0.44         1.28 o                         
  -2   6   4          1.09          0.18         1.22 o                         
  -1   6   4          4.26          6.40         0.90 o                         
   0   6   4          0.28          0.00         1.03 o                         
   1   6   4          0.01          2.02         1.36 o                         
   2   6   4          9.42          7.53         2.86 o                         
  -7   0   5          1.71          1.07         0.58 o                         
  -5   0   5         19.48         19.15         1.12 o                         
  -3   0   5        106.60         97.34         1.75 o                         
  -1   0   5         65.49         69.06         1.34 o                         
   1   0   5          0.69          2.06         0.48 o                         
   3   0   5         54.86         55.33         5.19 o                         
   5   0   5         28.93         27.82         2.50 o                         
   7   0   5          1.44          0.06         1.29 o                         
  -8   1   5         31.27         32.98         1.85 o                         
  -7   1   5          4.23          4.31         0.62 o                         
  -6   1   5          0.64          0.37         0.37 o                         
  -5   1   5          1.96          2.05         0.39 o                         
  -4   1   5        105.84        111.33         1.82 o                         
  -3   1   5        225.63        268.40         3.36 o                         
  -2   1   5        582.83        564.14         6.78 o                         
  -1   1   5         88.28         91.36         1.25 o                         
   0   1   5        289.09        280.15         4.11 o                         
   1   1   5          3.74          3.68         0.34 o                         
   2   1   5        166.89        169.61         3.44 o                         
   3   1   5        170.79        176.98         3.75 o                         
   4   1   5          1.07          1.54         1.01 o                         
   5   1   5          9.19          9.41         1.29 o                         
   6   1   5          8.40          6.35         1.27 o                         
   7   1   5          2.40          3.16         1.56 o                         
  -8   2   5          0.07          0.00         3.17 o                         
  -7   2   5          3.87          1.49         0.72 o                         
  -6   2   5         27.68         25.35         1.83 o                         
  -5   2   5          2.05          1.39         0.42 o                         
  -4   2   5         50.88         48.05         1.22 o                         
  -3   2   5        133.28        148.77         2.59 o                         
  -2   2   5        644.54        625.06         6.87 o                         
  -1   2   5        126.12        118.79         1.80 o                         
   0   2   5         98.28        108.32         2.52 o                         
   1   2   5         27.35         28.72         1.04 o                         
   2   2   5          0.08          0.40         0.33 o                         
   3   2   5         66.42         66.57         1.86 o                         
   4   2   5         85.71         93.54         2.34 o                         
   5   2   5          0.74          1.70         0.96 o                         
   6   2   5          1.35          2.17         1.20 o                         
   7   2   5          0.17          0.06         1.15 o                         
  -7   3   5         11.93         13.62         1.44 o                         
  -6   3   5          2.44          1.15         0.68 o                         
  -5   3   5          2.28          1.93         0.22 o                         
  -4   3   5          0.05          0.00         0.61 o                         
  -3   3   5          3.88          3.40         0.32 o                         
  -2   3   5          1.26          0.49         0.59 o                         
  -1   3   5          3.43          3.73         0.29 o                         
   0   3   5          5.22          4.39         0.31 o                         
   1   3   5         18.65         17.89         0.68 o                         
   2   3   5          0.51          0.33         0.35 o                         
   3   3   5          0.21          0.64         0.52 o                         
   4   3   5         19.34         24.27         0.78 o                         
   5   3   5         44.99         48.70         1.93 o                         
   6   3   5          0.33          0.00         1.43 o                         
  -6   4   5          9.91          5.49         1.54 o                         
  -5   4   5          0.15          0.00         1.03 o                         
  -4   4   5          7.21          7.24         0.52 o                         
  -3   4   5          7.20          7.78         0.53 o                         
  -2   4   5         92.85         94.53         2.33 o                         
  -1   4   5        147.23        151.90         2.60 o                         
   0   4   5          6.36          5.39         0.72 o                         
   1   4   5          0.42          0.34         0.38 o                         
   2   4   5          0.07          0.00         0.55 o                         
   3   4   5          0.00          1.36         0.98 o                         
   4   4   5         22.06         23.04         1.56 o                         
   5   4   5          0.43          0.00         1.38 o                         
  -5   5   5          1.59          2.46         2.23 o                         
  -4   5   5          6.50          7.34         2.58 o                         
  -3   5   5          1.65          1.90         0.84 o                         
  -2   5   5         21.31         21.74         1.87 o                         
  -1   5   5          4.84          4.90         0.63 o                         
   0   5   5         15.48         12.86         1.14 o                         
   1   5   5          1.89          0.67         0.86 o                         
   2   5   5          4.06          3.61         1.20 o                         
   3   5   5         11.42          9.61         1.60 o                         
   4   5   5          1.45          2.29         1.66 o                         
  -2   6   5          1.01          1.56         0.86 o                         
  -1   6   5          8.85         10.81         1.10 o                         
   0   6   5          0.23          0.00         1.40 o                         
   1   6   5          0.24          0.40         1.47 o                         
  -8   0   6        130.02        146.96         7.92 o                         
  -6   0   6          3.12          3.11         0.98 o                         
  -4   0   6         92.10         98.82         2.13 o                         
  -2   0   6          2.43          6.91         0.47 o                         
   0   0   6          0.11          0.00         0.52 o                         
   2   0   6         63.62         66.52         2.44 o                         
   4   0   6         11.28         11.21         1.20 o                         
   6   0   6          4.62          0.77         1.60 o                         
  -8   1   6          3.67          6.21         1.17 o                         
  -7   1   6          0.67          0.97         0.73 o                         
  -6   1   6          4.05          4.04         0.50 o                         
  -5   1   6          4.12          4.88         0.60 o                         
  -4   1   6         64.38         64.20         1.16 o                         
  -3   1   6          2.01          1.70         0.23 o                         
  -2   1   6        526.39        546.95         6.22 o                         
  -1   1   6         35.64         36.83         0.69 o                         
   0   1   6          0.98          1.07         0.26 o                         
   1   1   6         90.42         88.68         1.82 o                         
   2   1   6          5.39          6.57         0.57 o                         
   3   1   6         66.10         65.22         1.79 o                         
   4   1   6         26.33         26.16         2.13 o                         
   5   1   6         12.80         10.90         1.37 o                         
   6   1   6          3.29          0.00         1.19 o                         
   7   1   6          0.89          1.81         1.48 o                         
  -8   2   6          0.64          0.63         0.96 o                         
  -7   2   6          0.80          0.28         0.64 o                         
  -6   2   6          1.46          1.29         0.53 o                         
  -5   2   6          1.37          1.33         0.56 o                         
  -4   2   6          5.81          4.34         0.45 o                         
  -3   2   6         33.98         31.53         0.95 o                         
  -2   2   6        218.05        226.18         2.86 o                         
  -1   2   6         34.49         39.77         0.90 o                         
   0   2   6          5.22          5.37         0.57 o                         
   1   2   6         56.99         60.68         1.14 o                         
   2   2   6         14.94         13.89         0.79 o                         
   3   2   6        144.54        143.16         3.62 o                         
   4   2   6        102.94        109.32         5.44 o                         
   5   2   6          6.33          4.82         1.18 o                         
   6   2   6          0.33          0.00         1.96 o                         
  -7   3   6          1.42          2.47         1.03 o                         
  -6   3   6         38.26         34.34         2.35 o                         
  -5   3   6          0.02          0.00         0.55 o                         
  -4   3   6          3.45          2.06         0.88 o                         
  -3   3   6         20.59         20.05         0.49 o                         
  -2   3   6          0.48          0.70         0.25 o                         
  -1   3   6          3.34          3.04         0.37 o                         
   0   3   6         37.16         42.75         1.00 o                         
   1   3   6          0.59          0.03         0.42 o                         
   2   3   6          0.10          0.00         0.40 o                         
   3   3   6          0.50          0.79         0.42 o                         
   4   3   6          2.79          2.21         0.43 o                         
   5   3   6          1.11          0.00         1.05 o                         
   6   3   6          0.18          1.21         1.55 o                         
  -6   4   6          0.00          0.00         2.70 o                         
  -5   4   6          6.18          6.66         1.29 o                         
  -4   4   6          4.92          3.91         0.66 o                         
  -3   4   6         25.81         24.51         0.80 o                         
  -2   4   6          2.78          3.65         0.60 o                         
  -1   4   6          3.26          3.35         0.89 o                         
   0   4   6         19.03         20.02         0.93 o                         
   1   4   6          6.33          3.83         0.54 o                         
   2   4   6         35.10         35.60         1.60 o                         
   3   4   6         36.36         37.64         1.78 o                         
   4   4   6          4.22          3.17         1.99 o                         
   5   4   6          1.90          3.36         1.95 o                         
  -4   5   6         12.79         10.17         1.77 o                         
  -3   5   6          2.72          1.30         1.38 o                         
  -2   5   6         10.93         11.56         1.00 o                         
  -1   5   6          0.48          0.00         0.45 o                         
   0   5   6          1.16          0.00         1.03 o                         
   1   5   6          4.11          5.44         1.46 o                         
   2   5   6          2.36          3.35         1.32 o                         
   3   5   6          4.32          5.31         2.34 o                         
  -7   0   7          1.07          0.05         0.82 o                         
  -5   0   7        129.37        130.34         4.94 o                         
  -3   0   7          0.25          0.18         0.29 o                         
  -1   0   7        300.15        330.48         6.10 o                         
   1   0   7         65.96         61.97         2.36 o                         
   3   0   7          5.14          6.74         1.62 o                         
   5   0   7         47.88         37.92         3.29 o                         
  -8   1   7          8.27          7.92         1.64 o                         
  -7   1   7          2.35          1.95         0.65 o                         
  -6   1   7          4.64          4.76         0.48 o                         
  -5   1   7          0.51          0.25         0.34 o                         
  -4   1   7          2.94          3.56         0.33 o                         
  -3   1   7          9.44          9.45         0.41 o                         
  -2   1   7          0.00          0.25         0.19 o                         
  -1   1   7         94.18        103.26         1.53 o                         
   0   1   7         46.84         51.27         0.95 o                         
   1   1   7         58.72         59.98         1.35 o                         
   2   1   7          0.14          0.24         0.49 o                         
   3   1   7         12.99         12.11         1.08 o                         
   4   1   7         28.22         25.87         2.34 o                         
   5   1   7          7.11          7.68         1.32 o                         
   6   1   7          4.12          3.30         2.71 o                         
  -7   2   7          9.51          8.26         0.96 o                         
  -6   2   7          1.31          1.88         0.62 o                         
  -5   2   7          1.61          1.87         0.65 o                         
  -4   2   7         23.12         23.41         1.07 o                         
  -3   2   7         26.14         21.15         0.65 o                         
  -2   2   7          8.24          8.67         0.34 o                         
  -1   2   7         31.54         31.96         0.78 o                         
   0   2   7          0.11          0.00         0.34 o                         
   1   2   7         83.82         84.80         1.57 o                         
   2   2   7         15.62         16.52         0.75 o                         
   3   2   7         78.36         75.26         3.06 o                         
   4   2   7         16.19         15.96         1.51 o                         
   5   2   7          2.46          1.96         1.23 o                         
   6   2   7          0.00          0.00         1.88 o                         
  -7   3   7          2.97          2.62         1.21 o                         
  -6   3   7          0.46          1.42         1.22 o                         
  -5   3   7          2.07          2.59         0.75 o                         
  -4   3   7          2.27          2.09         0.53 o                         
  -3   3   7        434.47        440.81         6.98 o                         
  -2   3   7         38.19         38.28         1.59 o                         
  -1   3   7         16.13         15.75         0.67 o                         
   0   3   7          0.16          0.14         0.77 o                         
   1   3   7          1.80          0.89         0.70 o                         
   2   3   7         18.02         17.72         0.73 o                         
   3   3   7        114.77        128.69         3.02 o                         
   4   3   7          0.00          0.37         1.18 o                         
   5   3   7          4.42          5.22         1.21 o                         
  -6   4   7          0.79          0.93         1.21 o                         
  -5   4   7          0.72          1.62         0.87 o                         
  -4   4   7          0.42          1.37         0.70 o                         
  -3   4   7         23.86         20.72         0.93 o                         
  -2   4   7          1.07          1.42         0.60 o                         
  -1   4   7         13.33         12.33         1.13 o                         
   0   4   7          0.00          0.00         0.65 o                         
   1   4   7         10.01          7.03         1.50 o                         
   2   4   7          1.42          0.77         0.81 o                         
   3   4   7         59.61         64.36         3.29 o                         
   4   4   7          0.00          1.25         1.45 o                         
  -4   5   7          0.16          2.39         1.04 o                         
  -3   5   7          0.03          0.92         1.02 o                         
  -2   5   7          0.28          1.54         0.69 o                         
  -1   5   7          3.60          4.08         0.88 o                         
   0   5   7          0.07          0.16         1.02 o                         
   1   5   7          3.76          7.04         2.01 o                         
   2   5   7          0.70          0.84         1.98 o                         
  -8   0   8          0.20          1.87         1.64 o                         
  -6   0   8          5.79          5.90         0.70 o                         
  -4   0   8         45.39         50.38         1.74 o                         
  -2   0   8         54.75         63.35         1.39 o                         
   0   0   8          0.05          1.10         0.46 o                         
   2   0   8        128.38        142.17         5.06 o                         
   4   0   8          0.26          0.00         1.43 o                         
   6   0   8          1.66          0.00         2.00 o                         
  -7   1   8          5.15          5.17         0.92 o                         
  -6   1   8          0.64          0.14         0.51 o                         
  -5   1   8         40.95         40.01         1.13 o                         
  -4   1   8          3.05          3.85         0.43 o                         
  -3   1   8          9.19          8.32         0.27 o                         
  -2   1   8          1.93          2.00         0.27 o                         
  -1   1   8         62.65         63.82         1.33 o                         
   0   1   8         12.00         14.38         0.54 o                         
   1   1   8         18.60         18.28         0.92 o                         
   2   1   8        135.58        140.00         2.88 o                         
   3   1   8          0.07          0.77         0.91 o                         
   4   1   8         13.48         13.34         1.50 o                         
   5   1   8          0.98          1.55         1.23 o                         
   6   1   8          2.18          1.04         1.53 o                         
  -7   2   8         12.38         10.92         1.08 o                         
  -6   2   8          0.35          1.18         0.60 o                         
  -5   2   8          0.58          0.32         0.43 o                         
  -4   2   8         62.01         64.24         2.78 o                         
  -3   2   8        184.85        185.83         3.42 o                         
  -2   2   8          5.67          5.96         0.33 o                         
  -1   2   8          2.89          3.03         0.49 o                         
   0   2   8          0.42          1.66         0.50 o                         
   1   2   8          3.89          3.01         0.38 o                         
   2   2   8          9.83          8.51         0.73 o                         
   3   2   8          3.16          2.61         0.66 o                         
   4   2   8         13.59         13.03         1.51 o                         
   5   2   8          0.05          0.64         1.81 o                         
  -6   3   8          1.63          0.99         0.85 o                         
  -5   3   8          0.11          0.25         0.78 o                         
  -4   3   8          0.03          0.75         0.64 o                         
  -3   3   8          3.84          1.84         0.57 o                         
  -2   3   8         54.19         53.22         1.26 o                         
  -1   3   8          5.29          5.94         0.54 o                         
   0   3   8         15.32         15.44         1.01 o                         
   1   3   8          3.51          3.21         0.75 o                         
   2   3   8          0.22          0.00         0.65 o                         
   3   3   8          6.28          6.74         0.74 o                         
   4   3   8          0.21          1.37         1.25 o                         
   5   3   8          0.23          1.51         1.18 o                         
  -5   4   8          0.51          0.01         1.01 o                         
  -4   4   8          0.01          0.79         1.05 o                         
  -3   4   8         41.07         40.47         1.98 o                         
  -2   4   8         13.19         12.60         0.95 o                         
  -1   4   8          1.45          1.58         0.50 o                         
   0   4   8          0.85          2.32         0.78 o                         
   1   4   8          0.09          0.48         1.74 o                         
   2   4   8          0.01          0.00         0.97 o                         
   3   4   8         10.46         12.25         1.61 o                         
  -3   5   8          0.13          0.22         1.08 o                         
  -2   5   8          9.02         12.53         1.49 o                         
  -1   5   8          3.81          2.50         1.04 o                         
   0   5   8          2.10          3.36         1.07 o                         
   1   5   8          0.01          0.75         2.54 o                         
  -7   0   9          0.00          0.00         1.43 o                         
  -5   0   9         25.41         26.42         1.53 o                         
  -3   0   9         37.65         45.07         1.27 o                         
  -1   0   9         13.65         13.66         0.70 o                         
   1   0   9          4.07          3.14         0.97 o                         
   3   0   9         31.33         29.89         2.68 o                         
   5   0   9          0.79          0.00         1.78 o                         
  -7   1   9          0.80          0.00         0.89 o                         
  -6   1   9          6.42          5.18         0.63 o                         
  -5   1   9          0.11          0.43         0.46 o                         
  -4   1   9          6.11          6.74         0.56 o                         
  -3   1   9          1.31          1.85         0.89 o                         
  -2   1   9         48.10         50.30         1.00 o                         
  -1   1   9          1.13          1.75         0.44 o                         
   0   1   9         18.01         17.73         0.64 o                         
   1   1   9          8.24          9.63         0.70 o                         
   2   1   9        120.00        125.85         5.56 o                         
   3   1   9         50.31         52.42         2.54 o                         
   4   1   9          1.07          3.11         1.23 o                         
   5   1   9          3.03          0.61         1.41 o                         
  -7   2   9          0.10          0.39         0.94 o                         
  -6   2   9          1.63          1.10         0.83 o                         
  -5   2   9          0.72          1.21         0.56 o                         
  -4   2   9         79.02         84.77         1.81 o                         
  -3   2   9         76.66         78.14         2.33 o                         
  -2   2   9          0.60          0.31         0.98 o                         
  -1   2   9          0.03          0.00         0.36 o                         
   0   2   9         44.26         41.32         1.00 o                         
   1   2   9          0.24          2.98         0.48 o                         
   2   2   9         31.37         34.85         1.82 o                         
   3   2   9          9.64          9.17         1.01 o                         
   4   2   9         15.39         14.85         1.28 o                         
   5   2   9          0.77          2.12         1.56 o                         
  -6   3   9          0.31          0.74         0.87 o                         
  -5   3   9          7.15          5.86         1.70 o                         
  -4   3   9          6.43          6.70         0.86 o                         
  -3   3   9          2.43          2.84         0.64 o                         
  -2   3   9          0.08          0.42         0.28 o                         
  -1   3   9          1.45          0.99         0.44 o                         
   0   3   9          0.31          0.93         0.52 o                         
   1   3   9         18.75         17.55         1.74 o                         
   2   3   9          0.67          0.11         0.63 o                         
   3   3   9         13.51         12.05         1.40 o                         
   4   3   9          0.01          0.17         2.78 o                         
  -4   4   9         18.37         10.32         1.24 o                         
  -3   4   9          0.67          1.81         1.02 o                         
  -2   4   9          0.50          2.84         1.17 o                         
  -1   4   9          1.49          0.90         1.32 o                         
   0   4   9         11.00          9.17         1.08 o                         
   1   4   9         15.48         20.30         2.59 o                         
   2   4   9         10.19         10.02         1.58 o                         
   3   4   9          2.11          4.00         1.61 o                         
  -1   5   9          3.23          3.66         1.77 o                         
  -6   0  10         28.33         27.04         2.17 o                         
  -4   0  10          1.13          0.97         0.44 o                         
  -2   0  10        128.83        128.80         2.97 o                         
   0   0  10          0.69          0.71         1.54 o                         
   2   0  10          4.24          5.24         0.99 o                         
   4   0  10          3.32          0.00         1.45 o                         
  -7   1  10          2.74          1.43         0.96 o                         
  -6   1  10          4.97          5.34         1.20 o                         
  -5   1  10          0.01          0.06         0.60 o                         
  -4   1  10          7.47          8.09         0.81 o                         
  -3   1  10          2.86          3.99         0.40 o                         
  -2   1  10          0.01          0.22         0.32 o                         
  -1   1  10         11.70         11.55         0.52 o                         
   0   1  10          3.94          3.95         0.66 o                         
   1   1  10         21.68         23.92         1.02 o                         
   2   1  10         17.21         17.59         1.67 o                         
   3   1  10         12.07          8.41         1.11 o                         
   4   1  10         10.28         10.63         1.71 o                         
  -6   2  10          2.92          3.29         1.04 o                         
  -5   2  10          1.59          2.06         0.68 o                         
  -4   2  10         13.08         15.57         0.80 o                         
  -3   2  10         16.57         15.34         1.01 o                         
  -2   2  10          0.06          0.35         0.33 o                         
  -1   2  10          0.04          0.38         0.58 o                         
   0   2  10         27.54         26.33         0.86 o                         
   1   2  10          9.90          9.70         0.65 o                         
   2   2  10         26.24         24.05         1.35 o                         
   3   2  10          0.44          0.18         0.52 o                         
   4   2  10          0.06          0.00         2.09 o                         
  -5   3  10          5.73          5.64         1.30 o                         
  -4   3  10        135.89        130.53         3.46 o                         
  -3   3  10          4.16          3.35         0.97 o                         
  -2   3  10          5.95          6.79         0.52 o                         
  -1   3  10          0.52          4.02         2.86 o                         
   0   3  10         11.26          8.62         0.76 o                         
   1   3  10          2.62          1.55         1.04 o                         
   2   3  10          0.66          1.36         0.88 o                         
   3   3  10          1.40          0.51         2.18 o                         
  -4   4  10          7.48          8.74         2.06 o                         
  -3   4  10          0.14          0.58         1.13 o                         
  -2   4  10          0.50          0.00         1.52 o                         
  -1   4  10          0.68          0.00         1.23 o                         
   0   4  10          2.13          3.39         1.32 o                         
   1   4  10          0.00          0.00         1.20 o                         
  -5   0  11          2.22          3.05         1.51 o                         
  -3   0  11          9.12          8.67         0.85 o                         
  -1   0  11          0.50          0.69         0.50 o                         
   1   0  11        229.02        263.19         7.71 o                         
   3   0  11          5.85          7.19         1.24 o                         
  -6   1  11          4.16          3.18         1.03 o                         
  -5   1  11         22.43         28.71         1.24 o                         
  -4   1  11          0.60          0.00         0.68 o                         
  -3   1  11          7.10          6.73         0.87 o                         
  -2   1  11          3.79          2.82         0.41 o                         
  -1   1  11          3.33          3.66         0.49 o                         
   0   1  11          0.86          0.28         0.59 o                         
   1   1  11          6.04          5.19         1.03 o                         
   2   1  11          4.52          4.50         0.78 o                         
   3   1  11          1.69          1.58         0.86 o                         
   4   1  11          0.08          0.76         2.21 o                         
  -5   2  11         11.67         10.94         1.20 o                         
  -4   2  11         14.20         14.15         1.05 o                         
  -3   2  11          6.03          5.83         0.83 o                         
  -2   2  11          0.02          0.44         0.74 o                         
  -1   2  11          0.36          0.30         0.78 o                         
   0   2  11          0.06          0.03         0.58 o                         
   1   2  11          0.70          1.77         0.97 o                         
   2   2  11          0.37          0.52         1.52 o                         
   3   2  11          3.91          3.03         1.07 o                         
  -4   3  11          2.54          1.54         1.10 o                         
  -3   3  11          3.60          2.86         1.27 o                         
  -2   3  11          0.56          0.00         1.21 o                         
  -1   3  11         21.25         19.92         1.26 o                         
   0   3  11          3.17          2.34         1.35 o                         
   1   3  11          0.00          0.86         1.27 o                         
   2   3  11          0.00          0.00         1.27 o                         
  -2   4  11          1.73          2.20         1.55 o                         
  -1   4  11          0.15          0.00         1.16 o                         
  -4   0  12          0.07          0.00         1.49 o                         
  -2   0  12          3.35          2.28         0.67 o                         
   0   0  12          1.48          2.20         0.79 o                         
   2   0  12         44.90         44.59         2.48 o                         
  -5   1  12         21.51         22.24         1.76 o                         
  -4   1  12         11.61         12.95         1.13 o                         
  -3   1  12          9.44          9.39         0.92 o                         
  -2   1  12          1.69          0.43         0.58 o                         
  -1   1  12          0.62          0.55         1.16 o                         
   0   1  12          2.13          1.38         0.65 o                         
   1   1  12         46.05         46.70         1.76 o                         
   2   1  12          1.37          0.92         0.88 o                         
   3   1  12          0.07          0.00         2.76 o                         
  -4   2  12          7.79          5.41         1.15 o                         
  -3   2  12          7.65          9.40         0.97 o                         
  -2   2  12          1.63          1.76         1.98 o                         
  -1   2  12         15.53         14.79         1.09 o                         
   0   2  12          7.10          6.30         0.89 o                         
   1   2  12          0.00          0.00         0.80 o                         
   2   2  12          2.01          2.54         2.37 o                         
  -3   3  12          0.04          0.02         1.29 o                         
  -2   3  12          0.49          1.48         1.37 o                         
  -1   3  12          0.21          0.00         1.74 o                         
   0   3  12          6.82          2.50         1.32 o                         
  -3   0  13         10.36          5.34         1.65 o                         
  -1   0  13          0.22          0.00         1.04 o                         
   1   0  13          2.43          0.00         1.27 o                         
  -4   1  13          4.32          5.68         1.53 o                         
  -3   1  13          4.60          4.57         1.39 o                         
  -2   1  13          4.10          4.14         1.45 o                         
  -1   1  13          0.44          0.96         0.70 o                         
   0   1  13         25.07         26.21         1.48 o                         
   1   1  13          7.63          6.84         1.32 o                         
  -3   2  13          0.02          0.00         1.35 o                         
  -2   2  13          1.01          2.57         1.24 o                         
  -1   2  13          3.03          1.59         1.30 o                         
   0   2  13          0.16          1.88         1.22 o                         
                                                                                
